# Supplementary material for: Microglial transcriptome analysis in the rNLS8 mouse model of TDP-43 proteinopathy reveals discrete expression profiles associated with neurodegenerative progression and recovery
Source: Acta Neuropathol Commun. 2021 Aug 19;9:140. doi: 10.1186/s40478-021-01239-x (PMC8377972; doi:10.1186/s40478-021-01239-x)
Supplement: Supplementary file 2 — Additional file 2. Comparison of principal component scores between male and female rNLS8 control mice. [file 40478_2021_1239_MOESM2_ESM.xlsx]

## Sheet: Cortex
Component	Variance	Control
		Female Mean	Female SEM	Male Mean	Male SEM	P
PC1	0.205687	-24.1556	8.33321	-31.6997	8.47352	0.545261
PC2	0.177073	-36.9074	5.99599	-26.4048	4.39833	0.210565
PC3	0.0856442	8.01678	5.20974	17.2525	7.61088	0.319772
PC4	0.0742631	-10.4311	2.08441	-17.1486	3.94522	0.131896
PC5	0.0417928	8.20909	4.60081	-8.74636	10.1617	0.122438
PC6	0.0297197	4.65644	4.36405	-6.3141	2.35763	0.0682035
PC7	0.0283678	-5.63854	4.16676	-4.37168	5.89644	0.85938
PC8	0.0223252	0.87889	4.78863	3.11544	4.97945	0.755535
PC9	0.0204739	3.40339	4.42611	-6.03335	6.07454	0.221589
PC10	0.0186552	-0.487249	4.05292	0.50567	5.42519	0.883259
PC11	0.0178728	-0.922013	2.91825	6.77634	2.90521	0.0925876
PC12	0.0171634	-1.68808	4.04109	0.935473	5.45414	0.69914
PC13	0.0158274	1.68511	4.38938	-3.20092	7.1107	0.549955
PC14	0.0152748	1.92157	2.68295	1.79981	5.22509	0.982544
PC15	0.0142352	4.13697	3.7721	-3.5582	2.53901	0.142728
PC16	0.0138281	2.53566	2.5698	-0.574076	2.9253	0.441
PC17	0.013555	6.76885	3.63383	-8.78175	7.74843	0.0712397
PC18	0.0125963	-1.3891	4.59742	5.6665	4.03049	0.28994
PC19	0.0122033	-1.27767	4.59675	1.97611	5.4597	0.655212
PC20	0.0119804	5.66359	2.49367	-2.63609	3.12175	0.0571999
PC21	0.0116324	3.12013	3.58513	-3.92698	6.24902	0.319112
PC22	0.01085	3.67355	2.89072	-4.40256	5.77689	0.20146
PC23	0.010686	1.74891	3.95937	0.687138	3.51976	0.850443
PC24	0.00983161	-1.72253	5.18051	1.74507	4.8629	0.644785
PC25	0.00975632	0.393475	3.52212	-3.43661	6.77363	0.599196
PC26	0.0094019	-2.46832	3.34024	4.54655	3.84647	0.193836
PC27	0.00932354	-4.15595	2.6029	0.195156	6.28841	0.494073
PC28	0.00915715	-2.73366	2.73709	0.180213	6.36671	0.652242
PC29	0.00913066	2.15823	5.18706	-1.99969	3.54313	0.550324
PC30	0.00864208	-4.33975	4.72983	8.76529	4.85186	0.0818394
PC31	0.00858071	-1.75589	5.69841	2.81282	2.46238	0.524686
PC32	0.00813597	4.14515	5.08056	-3.13922	2.08715	0.262054
PC33	0.00795542	0.655366	4.57558	0.450643	4.41188	0.975519
PC34	0.00760032	-1.46292	5.93981	1.23067	1.6155	0.709705
PC35	0.00726273	1.47416	3.01316	-1.60846	1.27623	0.418639
PC36	0.00684913	0.192911	3.97418	1.94447	5.5051	0.795297
PC37	0.00666567	3.71125	3.04604	-2.0083	3.42435	0.237673

## Sheet: Spinal cord
Component	Variance	Control
		Female Mean	Female SEM	Male Mean	Male SEM	P
PC1	0.271078	18.0954	5.37081	2.73375	10.9317	0.196881
PC2	0.112911	-27.6295	5.88756	-25.9873	4.49053	0.838139
PC3	0.0626838	-16.9583	10.1791	-9.65695	8.79376	0.612761
PC4	0.0542588	10.4384	7.53646	5.96452	2.69924	0.631462
PC5	0.0388361	2.0236	13.5135	2.15822	3.65937	0.993455
PC6	0.0309254	6.82743	7.66774	-13.1113	5.29663	0.0699813
PC7	0.027123	-1.02375	7.34711	8.41866	10.5254	0.461771
PC8	0.0250899	6.63513	4.13525	-16.9446	11.5822	0.0533235
PC9	0.0234275	-2.93313	6.60022	6.75659	10.4905	0.42805
PC10	0.0224362	0.799536	7.09652	-6.47655	9.90831	0.550262
PC11	0.0206937	5.7386	3.57939	-7.85641	14.2305	0.310868
PC12	0.0204208	4.20155	9.21495	0.914977	4.88609	0.780506
PC13	0.0192984	5.66722	5.89709	-7.76624	7.9927	0.190909
PC14	0.0177391	0.363915	6.97747	4.57502	6.46916	0.676193
PC15	0.0175398	-6.32632	4.03542	6.22454	10.5668	0.241114
PC16	0.0162742	3.44078	3.12096	-5.60575	3.01125	0.0651863
PC17	0.0153771	4.05047	7.09784	-0.931274	6.46697	0.625765
PC18	0.0150948	1.88622	3.06423	-2.5953	3.43476	0.351595
PC19	0.0141274	1.11019	5.68029	-5.50699	4.08604	0.394302
PC20	0.0136275	0.0102708	3.35794	-0.916443	6.23722	0.890856
PC21	0.0130921	-0.744153	3.23524	-4.78343	4.86217	0.485389
PC22	0.0125566	3.85065	4.08902	-4.65821	2.95487	0.140853
PC23	0.0116554	2.59466	3.92773	-0.370477	2.09521	0.557886
PC24	0.0112144	1.80066	2.0767	-1.59807	3.72393	0.411875
PC25	0.010817	3.32957	2.77817	1.60929	0.63968	0.610243
PC26	0.0104952	2.12507	3.57482	-2.56468	3.00445	0.357079
PC27	0.00995307	-4.59356	3.20389	2.6979	2.66628	0.121587
PC28	0.00945018	-2.87158	2.10469	-0.74421	1.91683	0.484781
PC29	0.00926373	2.79111	3.86718	-3.52691	2.32052	0.224006
PC30	0.008945	-4.21625	4.32152	-2.3201	4.03123	0.761435
PC31	0.00865185	1.74667	1.4132	-3.40678	4.12411	0.209746
PC32	0.00852808	-1.66612	1.9762	-0.636924	2.64133	0.755138
PC33	0.00772278	-1.32951	1.73248	1.07041	2.47015	0.427382
PC34	0.00766365	-0.953801	1.00349	0.772612	0.881893	0.238598
PC35	0.00724949	-0.12653	1.45617	-0.715875	0.582879	0.744945
PC36	0.00710808	3.38802	4.42554	0.940484	0.437274	0.644834
PC37	0.00667099	1.6933	1.26088	-2.48682	2.98486	0.180939
