# Supplementary material for: Microglial transcriptome analysis in the rNLS8 mouse model of TDP-43 proteinopathy reveals discrete expression profiles associated with neurodegenerative progression and recovery
Source: Acta Neuropathol Commun. 2021 Aug 19;9:140. doi: 10.1186/s40478-021-01239-x (PMC8377972; doi:10.1186/s40478-021-01239-x)
Supplement: Supplementary file 3 — Additional file 3. Relative abundances of genes differentially expressed in microglia isolated from the spinal cord and cortex of rNLS8 control mice. [file 40478_2021_1239_MOESM3_ESM.xlsx]

## Sheet: Sheet1
Gene	Cont_Ctx_mean	Cont_Ctx_SEM	Cont_SC_mean	Cont_SC_SEM	LFC
Spp1	1.43721	0.220862	5.87188	0.275596	4.43467
Clec7a	1.55438	0.188966	5.19814	0.18232	3.64375
Klf2	2.7215	0.223852	6.1031	0.166321	3.3816
Atp1a3	1.19289	0.131631	4.50491	0.159962	3.31202
Emp3	4.13952	0.135637	7.2845	0.102261	3.14499
Pdcd1	2.79641	0.212714	5.85651	0.110887	3.0601
Arhgap15	0.73029	0.105605	3.77836	0.131278	3.04807
Axl	1.6947	0.156659	4.71637	0.25503	3.02168
Slc2a6	0.435433	0.0898853	3.30567	0.184855	2.87023
1810011O10Rik	1.73526	0.301729	4.5867	0.242303	2.85144
Gpr65	2.3483	0.219895	5.19411	0.163595	2.84581
Lpl	1.94754	0.12903	4.74296	0.242471	2.79542
Fxyd5	2.09614	0.161863	4.70723	0.364066	2.6111
Ch25h	0.154853	0.0530967	2.68372	0.259869	2.52887
Ldlr	0.523076	0.07826	3.02784	0.241145	2.50476
Tnfsf8	0.73351	0.132671	3.15736	0.169681	2.42385
Cyp4f18	0.325067	0.0965305	2.71628	0.407581	2.39121
Ctse	0.281634	0.0946761	2.65392	0.219986	2.37228
Lgals3	1.44579	0.174039	3.76234	0.185493	2.31655
Tnfsf13b	3.76489	0.16239	5.99198	0.136136	2.22709
B3gnt8	0.698752	0.0959608	2.89753	0.201234	2.19878
Ifi27l2a	3.60285	0.213316	5.76156	0.216516	2.15871
Htra3	3.6381	0.130313	5.72107	0.141694	2.08298
Ccl3	3.17985	0.134229	5.23868	0.153877	2.05882
Samd9l	0.598506	0.138476	2.60061	0.281474	2.0021
Ifi204	0.941091	0.152723	2.93329	0.359257	1.9922
Ccl4	3.91256	0.2051	5.87728	0.191177	1.96472
Pyhin1	1.2548	0.150596	3.20335	0.214214	1.94855
Chst1	3.88618	0.169307	5.82863	0.11985	1.94245
Ezr	1.21675	0.166145	3.13602	0.176016	1.91927
Il1rn	0.155468	0.0749227	2.06541	0.362083	1.90994
Lilrb4	1.41937	0.134433	3.32595	0.164382	1.90658
St8sia6	3.15603	0.147732	5.03934	0.145271	1.8833
Cd72	2.41744	0.161807	4.29773	0.195006	1.8803
Anxa2	0.61208	0.0862697	2.48516	0.243029	1.87308
Xylt1	0.0863797	0.0279049	1.94523	0.164861	1.85885
Adamts1	1.71262	0.185433	3.54845	0.162108	1.83582
Hcar2	3.08284	0.142488	4.89832	0.162044	1.81548
Ccr1	3.43107	0.268056	5.24416	0.193198	1.81309
Clic4	2.02104	0.113036	3.81579	0.0982884	1.79475
Smim3	4.10221	0.111963	5.87659	0.0437591	1.77439
Naalad2	4.28676	0.144147	6.05578	0.115523	1.76901
Tmem205	2.09407	0.191742	3.85523	0.141885	1.76116
Epb4.1l3	2.96365	0.212017	4.71926	0.108844	1.75561
Myo5a	1.65374	0.124101	3.40471	0.100761	1.75096
Rnase6	4.161	0.113868	5.9032	0.097896	1.7422
Sdc3	3.90454	0.215161	5.64197	0.178736	1.73744
Fam20c	1.57049	0.258331	3.29283	0.211388	1.72234
Ccdc109b	0.288043	0.0743209	1.99346	0.263159	1.70542
Tspan17	0.936881	0.13008	2.64171	0.134678	1.70483
Vim	0.771037	0.124475	2.47404	0.136044	1.703
Kynu	0.402252	0.0952931	2.09139	0.180652	1.68913
4930523C07Rik	0.561097	0.104429	2.24818	0.196373	1.68708
Ptchd1	0.723225	0.0864707	2.3744	0.148697	1.65118
Nceh1	3.26174	0.0906575	4.91028	0.0907787	1.64853
Ramp1	4.03052	0.130977	5.66207	0.117372	1.63155
Il2rg	2.53481	0.127181	4.15087	0.157399	1.61606
Haao	2.02974	0.202082	3.63124	0.190431	1.6015
Ipcef1	2.54127	0.141756	4.13164	0.0809281	1.59037
Ms4a4c	1.34317	0.138741	2.91387	0.235747	1.57071
Ctla2b	3.3656	0.160392	4.93504	0.0973794	1.56944
Pvrl3	0.572287	0.133577	2.11948	0.221706	1.54719
St8sia4	2.74117	0.0805684	4.28783	0.084039	1.54666
Ptger4	0.193147	0.0435684	1.72531	0.196739	1.53217
Slfn2	4.52427	0.174583	6.01854	0.124522	1.49427
Prr5l	1.59603	0.112956	3.08822	0.140656	1.49219
B3gnt7	1.70273	0.0579816	3.1918	0.114629	1.48907
Egr1	1.33663	0.156887	2.78732	0.192978	1.45069
Sqle	0.973224	0.0654989	2.42338	0.269405	1.45016
Cox6a2	2.30345	0.144187	3.71875	0.255527	1.4153
Sh2d1b1	1.67355	0.0955604	3.06922	0.176481	1.39567
Evi2b	3.64441	0.0693513	5.01792	0.124916	1.3735
Ifi202b	0.772758	0.216572	2.14109	0.365896	1.36833
Macrod2	0.417128	0.0998434	1.78524	0.139791	1.36811
Cd83	6.98353	0.101644	8.34967	0.0700097	1.36614
Cd44	0.348761	0.101354	1.70913	0.209484	1.36037
Egln3	0.183958	0.0715132	1.54213	0.213654	1.35817
Tmem176a	8.41627	0.0879303	9.76556	0.0588929	1.34929
Sh3bgrl	2.38697	0.116493	3.73517	0.0887446	1.3482
Cybb	1.44029	0.155582	2.7815	0.218775	1.34121
1190002N15Rik	3.47418	0.0424302	4.80697	0.0784794	1.33279
Milr1	3.70187	0.0724811	5.02303	0.0743249	1.32116
Stbd1	3.55073	0.118638	4.87188	0.133854	1.32114
Ildr2	1.94919	0.218693	3.26147	0.152853	1.31228
Anxa5	4.87868	0.141531	6.1855	0.101856	1.30682
Fgl2	3.27497	0.177337	4.57584	0.18467	1.30087
Sh3pxd2b	0.451753	0.0982357	1.75012	0.161561	1.29837
Oas1a	2.23401	0.224595	3.53191	0.139199	1.2979
Kcnj2	4.03135	0.104184	5.32617	0.123189	1.29482
Fgr	1.30314	0.0994815	2.58872	0.235249	1.28558
Nedd9	0.590214	0.0831048	1.8666	0.161299	1.27638
Mmp12	0.611816	0.112275	1.88283	0.306778	1.27102
Mrgpre	2.90034	0.0775344	4.17078	0.0933734	1.27044
Dna2	0.786018	0.116155	2.05065	0.134862	1.26464
Capg	4.71886	0.115665	5.97168	0.16247	1.25283
Ttyh2	1.75473	0.110279	3.00672	0.140894	1.25198
Fzd8	1.81898	0.173317	3.05691	0.0946458	1.23794
Klrg2	0.685021	0.119972	1.91555	0.223569	1.23053
Eml2	0.436019	0.0667771	1.64832	0.221308	1.2123
Rftn1	3.42931	0.12692	4.63692	0.147401	1.20761
Hacd4	3.99185	0.145779	5.19611	0.136949	1.20426
Fam65b	1.2286	0.136101	2.42858	0.164602	1.19998
Cd200r4	0.793265	0.124966	1.98919	0.283614	1.19593
Ccl5	1.06889	0.234586	2.25936	0.164905	1.19048
Kcna3	2.76382	0.177251	3.9522	0.161125	1.18838
Sp100	3.61319	0.145014	4.79983	0.109568	1.18664
Cav2	2.68033	0.129207	3.86523	0.143345	1.1849
Pqlc3	2.08432	0.124032	3.2587	0.174969	1.17438
Ccnd2	0.435705	0.110291	1.60604	0.235265	1.17033
Naaa	5.50458	0.0567358	6.67184	0.0817523	1.16726
Diap1	1.21741	0.0821783	2.38198	0.118253	1.16457
Nptxr	1.76043	0.113984	2.91061	0.160226	1.15019
Cd36	0.337817	0.0876493	1.47484	0.233089	1.13702
Cd34	8.26744	0.148307	9.4034	0.0360352	1.13597
Cav1	0.808904	0.13759	1.93257	0.255996	1.12367
Cd14	8.64496	0.0647979	9.76508	0.0549538	1.12012
Tlr2	6.54765	0.0422828	7.66704	0.0603841	1.11939
Ifi30	6.73673	0.0935967	7.85419	0.0639856	1.11746
H2-DMa	7.02391	0.36557	8.13885	0.269286	1.11494
Ephx1	4.37859	0.0654245	5.49055	0.0789594	1.11196
Chil1	0.753631	0.104485	1.85972	0.140173	1.10609
A330017A19Rik	1.77287	0.0937095	2.87896	0.124028	1.10609
Spock1	0.337097	0.0424952	1.43757	0.139456	1.10048
Ly9	4.15385	0.120744	5.24683	0.129802	1.09298
Cxcl10	0.629775	0.193541	1.72187	0.28603	1.09209
Tspan32	4.04194	0.0849102	5.12985	0.0907937	1.0879
Bcl2a1a	5.09105	0.195678	6.17671	0.117496	1.08565
Folr2	2.7836	0.21214	3.86776	0.336825	1.08416
Chst2	0.700581	0.163127	1.78175	0.16991	1.08117
Il12rb2	1.10371	0.104145	2.18457	0.205543	1.08085
Klf10	3.07277	0.0823696	4.15323	0.150243	1.08047
Zc2hc1a	0.844492	0.16338	1.92311	0.212659	1.07862
Cdc42ep3	3.69979	0.171523	4.77657	0.171945	1.07678
P2ry2	1.76002	0.1883	2.8361	0.205242	1.07608
Cd27	2.49577	0.099609	3.56349	0.130874	1.06771
Gpd2	1.61304	0.0966231	2.6637	0.13413	1.05066
mt-Tp	1.97548	0.258208	3.02377	0.22024	1.04829
Slc35e4	2.47168	0.0905625	3.51774	0.0707493	1.04606
Cers6	3.14455	0.0703573	4.18977	0.122241	1.04521
Acvrl1	5.22032	0.0910424	6.2633	0.0759924	1.04298
Pfkfb3	5.43221	0.0600975	6.47507	0.0776869	1.04285
Gm11711	0.287061	0.0981114	1.32812	0.210959	1.04105
AB124611	1.27707	0.0885165	2.31483	0.177737	1.03776
Ifitm3	3.96611	0.167779	5.00304	0.156596	1.03693
Cers4	0.993436	0.143751	2.02374	0.18499	1.0303
Rbms1	3.99974	0.064181	5.02976	0.0844819	1.03002
Lrrc8c	0.726341	0.0701924	1.75195	0.0851385	1.02561
Flna	4.38819	0.0906909	5.41045	0.143566	1.02226
Atf3	3.39235	0.115263	4.41143	0.0875668	1.01908
Mobp	0.628822	0.135306	1.64713	0.1784	1.01831
Rarg	0.422476	0.0590676	1.42983	0.0931764	1.00736
Gm4070	3.44767	0.119281	4.45494	0.0814728	1.00727
Gm21962	1.71501	0.163214	2.71913	0.149014	1.00412
Dvl1	4.48415	0.157787	3.46613	0.167626	-1.01802
Glrp1	2.59301	0.0749658	1.57465	0.164224	-1.01836
Gm3591	2.24345	0.140434	1.21734	0.106487	-1.02611
A230050P20Rik	3.71269	0.130654	2.681	0.118521	-1.0317
Tlr5	3.92451	0.0920991	2.89047	0.156197	-1.03404
Ppox	5.18173	0.181696	4.14391	0.127845	-1.03782
Klhdc8b	6.7074	0.188173	5.66683	0.17039	-1.04057
Khdrbs3	6.47577	0.108096	5.43311	0.150738	-1.04266
Mpi	6.88794	0.0554933	5.84454	0.0803471	-1.0434
Fam193b	3.00643	0.190687	1.96127	0.126887	-1.04515
Lyzl4	2.87405	0.276349	1.8284	0.149822	-1.04565
D630045J12Rik	2.17535	0.109728	1.12425	0.13183	-1.0511
Gpc2	2.28495	0.26091	1.2209	0.149344	-1.06405
Crybb1	9.37955	0.138408	8.30942	0.163635	-1.07012
Gimap5	2.38974	0.081533	1.30663	0.209456	-1.0831
Vstm4	1.82979	0.107913	0.743952	0.135544	-1.08584
Gbp7	5.62887	0.0599568	4.53954	0.165469	-1.08933
Gm3164	2.18911	0.15883	1.09318	0.142404	-1.09594
Gm28035	2.89094	0.219687	1.78529	0.172796	-1.10565
Leng8	5.73213	0.210967	4.62307	0.150554	-1.10907
Zfp692	2.99818	0.152376	1.88721	0.166989	-1.11097
BC037034	6.35095	0.14721	5.23074	0.156145	-1.12021
Lag3	5.56705	0.103662	4.44676	0.164722	-1.12029
Bcat1	2.13955	0.170581	1.00319	0.213182	-1.13637
Srsf5	8.14733	0.262673	7.00198	0.14054	-1.14534
Gm3739	3.04656	0.13911	1.89637	0.13826	-1.15018
Cd209a	1.3413	0.229255	0.180344	0.0895403	-1.16095
Actn1	2.9638	0.133299	1.79341	0.135048	-1.17038
Ly6g6d	2.12174	0.123613	0.933484	0.128641	-1.18825
Pde2a	3.57621	0.370256	2.36486	0.300231	-1.21135
Col6a3	2.22351	0.21206	1.01139	0.160117	-1.21211
Uckl1	5.85258	0.156514	4.63616	0.131646	-1.21642
Dusp27	4.19059	0.15015	2.97122	0.201136	-1.21938
Ano7	3.32945	0.183977	2.10989	0.243868	-1.21955
1700001C19Rik	2.10294	0.124708	0.882476	0.158567	-1.22047
Srpk3	4.88236	0.167041	3.65713	0.111977	-1.22522
Gm10384	4.08536	0.12657	2.85915	0.176833	-1.22621
Dab2	3.70587	0.103112	2.4732	0.155223	-1.23267
Gprasp2	4.58553	0.0826114	3.35035	0.101154	-1.23518
Anks3	4.21083	0.150847	2.97143	0.227122	-1.2394
Myo18b	2.224	0.0857369	0.98007	0.144423	-1.24392
Egfl7	1.60038	0.171857	0.347007	0.126002	-1.25337
Hbegf	2.84456	0.117722	1.58599	0.191831	-1.25857
Plcg1	5.25119	0.0792494	3.98043	0.14437	-1.27077
Pacsin1	2.77322	0.114731	1.50218	0.142166	-1.27104
Dtx3	4.46489	0.195511	3.19208	0.125806	-1.2728
Ccr2	2.57878	0.108299	1.30429	0.0862605	-1.27449
Gm3252	2.62239	0.121611	1.34674	0.120456	-1.27565
Hes1	4.44531	0.0792251	3.16762	0.104808	-1.27769
Sema6d	3.54781	0.0808577	2.25737	0.176224	-1.29043
Lilra5	3.96088	0.139443	2.66079	0.196378	-1.30009
Lrrc45	4.64991	0.208435	3.34555	0.206336	-1.30436
Trp53i11	5.65986	0.138096	4.35492	0.129853	-1.30494
Tmem204	6.35299	0.0650084	5.03319	0.0853689	-1.3198
Tmem150c	1.80984	0.111311	0.478396	0.123673	-1.33144
Dalrd3	4.91438	0.21009	3.57323	0.121135	-1.34115
Rgl2	6.49537	0.232664	5.12958	0.144107	-1.36579
Rnase10	3.31244	0.113413	1.91305	0.238666	-1.39939
Lypd6	3.03546	0.136665	1.62277	0.193066	-1.4127
Bank1	5.85813	0.0656406	4.42412	0.161306	-1.43401
Kcnj16	2.27952	0.0866352	0.829524	0.157171	-1.44999
Slc39a12	4.22135	0.0674708	2.7706	0.141892	-1.45076
Gm13889	2.7897	0.120107	1.32896	0.0994359	-1.46074
Gpd1	4.30335	0.111054	2.8304	0.143194	-1.47296
F13a1	1.94661	0.176546	0.468441	0.157513	-1.47816
Gm3020	3.24348	0.27305	1.73154	0.269867	-1.51194
Gm3005	2.46774	0.159093	0.950992	0.150193	-1.51674
Mrc1	2.34932	0.142948	0.798045	0.125212	-1.55128
Ly6g6e	3.28878	0.0779587	1.73683	0.260357	-1.55195
Angptl7	6.92183	0.279956	5.32565	0.431195	-1.59618
Podxl2	3.15074	0.112594	1.54418	0.143106	-1.60656
Ccdc162	3.90836	0.1476	2.25108	0.183206	-1.65728
Gm20605	5.56322	0.239069	3.88189	0.259241	-1.68132
Osgin1	3.52402	0.0825004	1.82284	0.092851	-1.70118
Pf4	2.41582	0.271024	0.678882	0.201057	-1.73694
Fcrls	10.5573	0.249286	8.76205	0.398812	-1.79527
Tmem44	4.58264	0.120454	2.75156	0.209803	-1.83108
Ptger3	5.04659	0.0926048	2.59898	0.167536	-2.44761
