# Supplementary material for: Microglial transcriptome analysis in the rNLS8 mouse model of TDP-43 proteinopathy reveals discrete expression profiles associated with neurodegenerative progression and recovery
Source: Acta Neuropathol Commun. 2021 Aug 19;9:140. doi: 10.1186/s40478-021-01239-x (PMC8377972; doi:10.1186/s40478-021-01239-x)
Supplement: Supplementary file 4 — Additional file 4. Longitudinal differential expression “topologies” of genes in cortical and spinal cord microglia. [file 40478_2021_1239_MOESM4_ESM.xlsx]

## Sheet: Cortex
Elevated in Early Dis	Suppressed in Early Dis	Unchanged in Early Dis	Elevated in Early Dis then Elevated in Late Dis	Elevated in Early Dis then Suppressed in Late Dis	Elevated in Early Dis then Unchanged in Late Dis	Unchanged in Early Dis then Elevated in Late Dis	Unchanged in Early Dis then Suppressed in Late Dis	Unchanged in Early Dis then Unchanged in Late Dis	Suppressed in Early Dis then Elevated in Late Dis	Suppressed in Early Dis then Suppressed in Late Dis	Suppressed in Early Dis then Unchanged in Late Dis	Elevated in Early Dis then Elevated in Late Dis then Unchanged in Recov	Elevated in Early Dis then Elevated in Late Dis then Suppressed in Recov	Elevated in Early Dis then Unchanged in Late Disease then Elevated in Recov OR Unchanged in Early Dis then Elevated in Late Dis then Elevated in Recov	Elevated in Early Dis then Unchanged in Late Disease then Suppressed in Recov OR Unchanged in Early Dis then Elevated in Late Dis then Suppressed in Recov	Elevated in Early Dis then Unchanged in Late Disease then Unchanged in Recov OR Unchanged in Early Dis then Elevated in Late Dis then Unchanged in Recov	Unchanged in Early Dis then Unchanged in Late Dis then Elevated in Recov OR Elevated in Early Dis then Suppressed in Late Dis then Elevated in Recov OR Suppressed in Early Dis then Elevated in Late Dis then Elevated in Recov	Unchanged in Early Dis then Unchanged in Late Dis then Suppressed in Recov OR Elevated in Early Dis then Suppressed in Late Dis then Suppressed in Recov OR Suppressed in Early Dis then Elevated in Late Dis then Suppressed in Recov	Unchanged in Early Dis then Unchanged in Late Dis then Unchanged in Recov OR Elevated in Early Dis then Suppressed in Late Dis then Unchanged in Recov OR Suppressed in Early Dis then Elevated in Late Dis then Unchanged in Recov	Unchanged in Early Dis then Suppressed in Late Dis then Elevated in Recov OR Suppressed in Early Dis then Unchanged in Late Dis then Elevated in Recov	Unchanged in Early Dis then Suppressed in Late Dis then Suppressed in Recov OR Suppressed in Early Dis then Unchanged in Late Dis then Suppressed in Recov	Unchanged in Early Dis then Suppressed in Late Dis then Unchanged in Recov OR Suppressed in Early Dis then Unchanged in Late Dis then Unchanged in Recov	Suppressed in Early Dis then Suppressed in Late Dis then Elevated in Recov	Suppressed in Early Dis then Suppressed in Late Dis then Unchanged in Recov
43719	1700019D03Rik	43525	1500012F01Rik	2810417H13Rik	43719	43527	0610040J01Rik	43525	Adck3	Armc3	1700019D03Rik	Adam8	1500012F01Rik	Avpi1	0610037L13Rik	43527	43715	43531	43525	0610040J01Rik	Arhgef40	1700019D03Rik	Armc3	Bank1
0610037L13Rik	1700028J19Rik	43526	Adam8	Arhgef39	0610037L13Rik	1700003F12Rik	1700025G04Rik	43526	Aph1c	Bank1	1700028J19Rik	Atf3	Adamts10	Camp	1810032O08Rik	43719	43718	0610030E20Rik	43526	4632428N05Rik		1700025G04Rik	Bcat1	Sema4b
1500012F01Rik	8430419L09Rik	43527	Adamts10	Asf1b	1810032O08Rik	1700047I17Rik2	1810011H11Rik	43529	Crlf2	Bcat1	8430419L09Rik	Capg	AI607873	Cbr2	2410002F23Rik	1700003F12Rik	0610007P14Rik	1700029I15Rik	43529	4930430F08Rik		1700028J19Rik	Btbd3	Zfp454
1810032O08Rik	Ablim1	43529	AI607873	Aurka	1810055G02Rik	1700112E06Rik	2610021A01Rik	43530	H2-Oa	Btbd3	Ablim1	Cd52	Arhgap24	Cd209f	4930404N11Rik	1700047I17Rik2	0610009B22Rik	1700029J07Rik	43530	4930579G24Rik		1810011H11Rik	Ccdc162
1810055G02Rik	Actn1	43530	Arhgap24	Birc5	2410002F23Rik	1810011O10Rik	2700081O15Rik	43531	Ildr2	Ccdc162	Actn1	Cd63	Axl	Cd36	9330151L19Rik	1700112E06Rik	1110001J03Rik	1700109H08Rik	43532	4931414P19Rik		2610021A01Rik	Ccr1l1
2410002F23Rik	Acvr2b	43531	Atf3	Bub1	4930404N11Rik	3110043O21Rik	4632428N05Rik	43532	Irs2	Ccr1l1	Acvr2b	Cd74	C4b	Cdk1	A230050P20Rik	1810011O10Rik	1110012L19Rik	2010111I01Rik	43710	A630033H20Rik		2700081O15Rik	Fam110a
2810417H13Rik	Adamtsl2	43532	Axl	Bub1b	4930427A07Rik	4930486L24Rik	4930430F08Rik	43710	Klhl24	Fam110a	Adamtsl2	Cd83	Casp4	F13a1	Abca1	1810055G02Rik	1110034G24Rik	2300009A05Rik	43712	Abi3		8430419L09Rik	Hes1
4930404N11Rik	Adck3	43710	C4b	C5ar1	5730508B09Rik	4930523C07Rik	4930579G24Rik	43712	Naalad2	Hes1	Adgre4	Clec7a	Ccl5	Knstrn	Abhd11	3110043O21Rik	1110065P20Rik	2310035C23Rik	43714	Actn1		Ablim1	Kcnk12
4930427A07Rik	Adgre4	43712	Capg	Casc5	9330151L19Rik	AA474331	4931414P19Rik	43714	Nbl1	Kcnk12	Adgrl2	Clic4	Cd274	Ms4a7	Acaca	4930427A07Rik	1190007I07Rik	2410089E03Rik	43716	Adgre4		Actb	Pmepa1
5730508B09Rik	Adgrl2	43714	Casp4	Ccdc137	A230050P20Rik	Aatk	A630033H20Rik	43715	Pianp	Pmepa1	Adtrp	Cox6a2	Cdk11b	Ngp	Adar	4930486L24Rik	1500011K16Rik	2510002D24Rik	43717	Adra2a		Actg1	Ppap2b
9330151L19Rik	Adtrp	43715	Ccl5	Ccna2	A530064D06Rik	Abca1	Abi3	43716	Rora	Ppap2b	Amica1	Csf1	Cdk18	Pf4	Adcy7	4930523C07Rik	1600002K03Rik	2610015P09Rik	43723	Adrb2		Acvr1	Ptger3
A230050P20Rik	Amica1	43716	Cd274	Ccnb1	AB124611	Abcb1b	Actb	43717	Sdk1	Ptger3	Angptl7	Cst7	Cfb	Pltp	Adrbk2	5730508B09Rik	1700010I14Rik	2700097O09Rik	0610009L18Rik	Adtrp		Acvr2b	Pygm
A530064D06Rik	Angptl7	43717	Cd52	Ccne1	Abhd11	Abcd2	Actg1	43718	Smpdl3a	Pygm	Apbb1	Cybb	Cpd	Spc25	Agrn	A530064D06Rik	1810009A15Rik	2810403A07Rik	0610009O20Rik	Aimp2		Acy1	Rnase10
AB124611	Apbb1	43718	Cd63	Ccne2	Adamts1	Abcg1	Acvr1	43723	St8sia6	Rnase10	Arsg	Dab2	Csf2ra	Vim	Akap8	AA474331	1810037I17Rik	2810474O19Rik	0610010F05Rik	Ajuba		Adamtsl2	Slc5a10
Abhd11	Aph1c	43723	Cd74	Ccnf	Adar	Acaca	Acy1	0610007P14Rik	Tctn1	Sema4b	B130006D01Rik	Fgl2	Ddx60		Akap8l	Aatk	2210016F16Rik	4833420G17Rik	0610010K14Rik	Alg3		Adat1	Tmem204
Adam8	Armc3	0610007P14Rik	Cd83	Cdc45	Akap8	Acot9	Adat1	0610009B22Rik	Wscd1	Slc5a10	Bckdha	Fgr	Dna2		Alpk1	AB124611	2310011J03Rik	4930503L19Rik	0610011F06Rik	Ampd3		Adgrg1	Tmem263
Adamts1	Arsg	0610009B22Rik	Cdk11b	Cdc6	Akap8l	Acsf2	Adgrg1	0610009L18Rik	Zfand4	Tmem204	Bend5	Fxyd5	Gp49a		Anapc15	Abcb1b	2310047M10Rik	4930518I15Rik	1110004E09Rik	Apbb1		Adgrl2	Trp53i11
Adamts10	B130006D01Rik	0610009L18Rik	Cdk18	Cdc7	Alpk1	Adap1	Adra2a	0610009O20Rik		Tmem263	Cage1	Gpr65	H2-K1		Ankrd12	Abcd2	2410127L17Rik	4930524J08Rik	1110004F10Rik	Apex1		Ahsa2
Adar	Bank1	0610009O20Rik	Cfb	Cdca2	Anapc15	Adcy7	Adrb2	0610010F05Rik		Trp53i11	Cap1	Gpx3	H2-Q4		Ankrd16	Abcg1	2610301B20Rik	4931422A03Rik	1110007C09Rik	Apex2		Alpk2
AI607873	Bcat1	0610010F05Rik	Clec7a	Cdca8	Ankrd16	Adi1	Ahsa2	0610010K14Rik		Zfp454	Card6	Ifitm2	H2-Q5		Ankrd23	Acot9	2610528A11Rik	4932438A13Rik	1110008F13Rik	Arntl		Amica1
Akap8	Bckdha	0610010K14Rik	Clic4	Cenpk	Ankrd23	Adipor1	Aimp2	0610011F06Rik			Cav2	Lgals3	H2-Q6		Anks3	Acsf2	2810004N23Rik	4933427D14Rik	1110008L16Rik	AW209491		Amigo3
Akap8l	Bend5	0610011F06Rik	Cox6a2	Chek1	Anks3	Adrbk2	Ajuba	0610030E20Rik			Ccdc112	Lpl	H2-Q7		Ap1g2	Adamts1	2810006K23Rik	6430550D23Rik	1110008P14Rik	B3galt6		Angptl7
Alpk1	Btbd3	0610030E20Rik	Cpd	Cit	Anp32b	Adssl1	Alg3	1110001J03Rik			Ccdc80	Mfsd12	Il18bp		Appl2	Adap1	3110009E18Rik	9430015G10Rik	1110032A03Rik	B4galt4		Anks6
Anapc15	Cage1	0610040J01Rik	Csf1	Ckap2l	Ap1g2	Afp	Alpk2	1110004E09Rik			Ccng2	Mrc1	Il2rg		Arhgap4	Adi1	4930453N24Rik	9830147E19Rik	1110037F02Rik	Banp		Apitd1
Ankrd16	Cap1	1110001J03Rik	Csf2ra	Dnph1	Arhgap31	Agrn	Amigo3	1110004F10Rik			Cd34	Ms4a4c	Kank3		Arhgef1	Adipor1	5830415F09Rik	9930111J21Rik1	1110038F14Rik	BC035044		Apobec2
Ankrd23	Card6	1110004E09Rik	Cst7	Dscc1	Arhgap4	Akap1	Ampd3	1110007C09Rik			Cd96	Mt1	Lgals3bp		Arhgef4	Adssl1	9130019O22Rik	9930111J21Rik2	1110051M20Rik	Bcs1l		Arap3
Anks3	Cav2	1110004F10Rik	Cybb	Dtl	Arhgef1	Aldh1b1	Anks6	1110008F13Rik			Cd99l2	Nab2	Lilrb4		Arid5b	Afp	A430005L14Rik	A630001G21Rik	1110059E24Rik	Bmyc		Arhgap29
Anp32b	Ccdc112	1110007C09Rik	Dab2	Exo1	Arid5a	Aldh2	Apex1	1110008L16Rik			Cdk19	Plaur	Mnda		Atad3a	Akap1	Aamdc	A730061H03Rik	1110059G10Rik	Btbd10		Arhgef25
Ap1g2	Ccdc162	1110008F13Rik	Ddx60	Ezh2	Arl5c	Amdhd2	Apex2	1110008P14Rik			Cdk5rap1	Pmaip1	Myo1e		Atg16l2	Aldh1b1	Aar2	AA386476	1190002N15Rik	Bzw2		Arsg
Arhgap24	Ccdc80	1110008L16Rik	Dna2	Fignl1	Asns	Ank	Apitd1	1110012L19Rik			Cdkl4	Prnp	Myo5a		Atp13a2	Aldh2	Abhd14a	Aasdh	1200014J11Rik	Cables1		B130006D01Rik
Arhgap31	Ccng2	1110008P14Rik	Fgl2	Gale	Atad2	Ankrd12	Apobec2	1110032A03Rik			Cdkn1c	Ptchd1	Nfkb2		Atp2b1	Amdhd2	Abhd3	Abcc5	1500011B03Rik	Calm2		B4galt3
Arhgap4	Ccr1l1	1110012L19Rik	Fgr	Gbp7	Atad3a	Antxr2	Arap3	1110034G24Rik			Ceacam1	Rab7b	Nfkbiz		B2m	Ank	Acads	Acin1	1600002H07Rik	Car11		Bag2
Arhgef1	Cd34	1110032A03Rik	Fxyd5	Gins1	Atg16l2	Anxa11	Arhgap29	1110037F02Rik			Chst8	Slc2a6	Oas1g		B430306N03Rik	Anp32b	Acat2	Acox3	1600012H06Rik	Cav2		Basp1
Arhgef39	Cd96	1110034G24Rik	Gp49a	Hmmr	Athl1	Anxa4	Arhgef25	1110038F14Rik			Clec4a1	Speg	Plgrkt		Baiap2	Antxr2	Actr6	Acp6	1600014C10Rik	Ccdc106		BC055324
Arid5a	Cd99l2	1110037F02Rik	Gpr65	Ifrd2	Aurkb	Anxa5	Arhgef40	1110051M20Rik			Clu	Spp1	Relb		Bbs2	Anxa11	Acvrl1	Acrbp	1700001C19Rik	Ccl25		BC068281
Arl5c	Cdk19	1110038F14Rik	Gpx3	Lmnb2	B230307C23Rik	Ap5s1	Arntl	1110059E24Rik			Cmtm4	Sulf2	Rsad2		BC005561	Anxa4	Ada	Adap2	1700017B05Rik	Ccnd1		Bckdha
Asf1b	Cdk5rap1	1110051M20Rik	H2-K1	Mcm2	B3gnt7	Apbb2	AW209491	1110059G10Rik			Cpe	Wfdc17	Scimp		BC037034	Anxa5	Adam3	Adck5	1700020N01Rik	Cd320		Bend5
Asns	Cdkl4	1110059E24Rik	H2-Q4	Mcm5	B430306N03Rik	Aplp2	B3galt6	1110065P20Rik			Crim1		Tmem191c		BC094916	Ap5s1	Adck1	Aff4	1700021F05Rik	Cd99l2		Bhlhb9
Atad2	Cdkn1c	1110059G10Rik	H2-Q5	Mki67	BC005561	Apoe	B4galt3	1190002N15Rik			Crybb1		Tnni3		Bcl2l11	Apbb2	Adk	Agbl5	1700021K19Rik	Cdc20		Bin1
Atad3a	Ceacam1	1110065P20Rik	H2-Q6	Mus81	BC037034	Appl2	B4galt4	1190007I07Rik			Cryz		Zfp945		Bst2	Aplp2	AI467606	Ago3	1700030J22Rik	Cdc42ep4		Bin2
Atf3	Chst8	1190002N15Rik	H2-Q7	Ndc80	BC094916	Arfgef2	Bag2	1200014J11Rik			Ctnnal1		Zmynd15		Cacna1a	Apoe	AI837181	Ahctf1	1700030K09Rik	Cdca7		Cacybp
Atg16l2	Clec4a1	1190007I07Rik	Ifitm2	Pbk	BC147527	Arhgap19	Banp	1500011B03Rik			Cxcr3				Cacna1d	Arfgef2	Aip	Ahcyl1	1700037C18Rik	Cdk2ap2		Cage1
Athl1	Clu	1200014J11Rik	Il18bp	Plk1	Bcl2a1b	Arhgef4	Basp1	1500011K16Rik			Cyb5d2				Catsperg1	Arhgap19	Ak1	AI314180	1700037H04Rik	Cdk5r1		Calr
Aurka	Cmtm4	1500011B03Rik	Il2rg	Pold1	Bcl3	Arid5b	BC035044	1600002H07Rik			Cyp46a1				Ccdc57	Arhgap31	Alad	Aim2	1700049G17Rik	Cdkn1c		Cap1
Aurkb	Cpe	1500011K16Rik	Kank3	Pole2	Bola2	Arrdc2	BC055324	1600002K03Rik			Dirc2				Ccdc84	Arid5a	Alg11	Akap13	1700066B19Rik	Chac2		Card6
Axl	Crim1	1600002H07Rik	Lgals3	Polr1b	Bst2	Arrdc4	BC068281	1600012H06Rik			Duoxa1				Ccdc86	Arl5c	Alg14	Akap9	1700066M21Rik	Chchd4		Cbx5
B230307C23Rik	Crlf2	1600002K03Rik	Lgals3bp	Ppa1	Ccdc84	Atp13a2	Bcs1l	1600014C10Rik			Dyrk1b				Ccdc9	Arrdc2	Alg2	Akna	1700067K01Rik	Chordc1		Cbx6
B3gnt7	Crybb1	1600012H06Rik	Lilrb4	Prc1	Ccdc86	Atp1a3	Bhlhb9	1700001C19Rik			Ebf3				Cchcr1	Arrdc4	Alkbh4	Akr1b10	1700123O20Rik	Chpf		Ccdc112
B430306N03Rik	Cryz	1600014C10Rik	Lpl	Rad51	Ccdc9	Atp2b1	Bin1	1700010I14Rik			Eef2k				Ccnl1	Asns	Alkbh7	Alkbh1	1810013L24Rik	Chst7		Ccdc134
BC005561	Ctnnal1	1700001C19Rik	Mfsd12	Rad51ap1	Cchcr1	Atp6v1a	Bin2	1700017B05Rik			Efna4				Ccnl2	Atad2	Amacr	Alkbh3	1810022K09Rik	Chst8		Ccdc36
BC037034	Cxcr3	1700003F12Rik	Mnda	Rad54l	Ccl12	Avpi1	Bmyc	1700020N01Rik			Efnb2				Cd244	Athl1	Amigo1	Alkbh5	1810024B03Rik	Chtf8		Ccdc80
BC094916	Cyb5d2	1700010I14Rik	Mrc1	Rfc4	Ccl2	B2m	Btbd10	1700021F05Rik			Eno3				Cdk16	Atp1a3	Angptl6	Alkbh6	1810026J23Rik	Ckap4		Ccng2
BC147527	Cyp46a1	1700017B05Rik	Ms4a4c	Rrm2	Ccl3	Baiap2	Bzw2	1700021K19Rik			Epc2				Cep83	Atp6v1a	Ankmy2	Ampd2	1810030O07Rik	Cks2		Ccr5
Bcl2a1b	Dirc2	1700020N01Rik	Mt1	Shcbp1	Ccl4	Baiap2l1	Cables1	1700029I15Rik			Eps8				Cers6	Aurkb	Ap3s2	Anapc1	1810043G02Rik	Clec4a1		Cct3
Bcl3	Duoxa1	1700021F05Rik	Myo1e	Spc24	Ccl7	Bbs2	Cacybp	1700029J07Rik			Erc1				Chkb	B230307C23Rik	Aph1b	Anapc5	1810043H04Rik	Cluap1		Cct5
Birc5	Dyrk1b	1700021K19Rik	Myo5a	Srsf7	Ccnb2	Bcl2l11	Calm2	1700030J22Rik			Espn				Chuk	B3gnt7	Aph1c	Ank2	1810049J17Rik	Cmtm7		Cct8
Bola2	Ebf3	1700025G04Rik	Nab2	Syt6	Ccnl1	Bnip3	Calr	1700030K09Rik			Etv1				Cirbp	Baiap2l1	Apip	Ankhd1	2010012O05Rik	Cnih1		Cd164
Bst2	Eef2k	1700029I15Rik	Nfkb2	Tcf19	Ccnl2	Bri3	Car11	1700037C18Rik			Eva1a				Clasrp	BC147527	Aplp1	Ankrd11	2010107E04Rik	Cnn2		Cd34
Bub1	Efna4	1700029J07Rik	Nfkbiz	Tfrc	Cd244	Cacna1a	Cbx5	1700037H04Rik			Fam213a				Clip1	Bcl2a1b	Arf5	Ankrd17	2010107G23Rik	Cnpy4		Cd96
Bub1b	Efnb2	1700030J22Rik	Oas1g	Top2a	Cd36	Cacna1d	Cbx6	1700049G17Rik			Fam43a				Clk1	Bcl3	Arl3	Ankrd26	2010109A12Rik	Cpox		Cdk19
C4b	Eno3	1700030K09Rik	Plaur	Ube2c	Cd72	Cacna1s	Ccdc106	1700066B19Rik			Fam49a				Clk4	Bnip3	Arl4d	Ankrd32	2010315B03Rik	Creld2		Cdk2ap1
C5ar1	Epc2	1700037C18Rik	Plgrkt	Uhrf1	Cdca3	Cadm1	Ccdc134	1700066M21Rik			Fbxo32				Cmpk2	Bola2	Arl6	Ankrd39	2210016L21Rik	Crybb1		Cdk5rap1
Capg	Eps8	1700037H04Rik	Pmaip1	Wee1	Cdca5	Camp	Ccdc36	1700067K01Rik			Fbxo36				Colgalt1	Bri3	Arl6ip5	Ankrd44	2210018M11Rik	Cryz		Cdkl4
Casc5	Erc1	1700047I17Rik2	Prnp	Xndc1	Cdca7l	Capn1	Ccl25	1700109H08Rik			Fkbp5				Comp	Cacna1s	Armc1	Ankrd52	2210404O09Rik	Ctps		Ceacam1
Casp4	Espn	1700049G17Rik	Ptchd1	Zfp61	Cdk1	Cast	Ccnd1	1700123O20Rik			Fmo5				Cpeb2	Cadm1	Armc6	Ankzf1	2210408I21Rik	Cyb5d2		Cenpi
Ccdc137	Etv1	1700066B19Rik	Rab7b	Zgrf1	Cdk16	Catsperg1	Ccr5	1810009A15Rik			Foxo3				Crebzf	Capn1	Ascc1	Ap3d1	2210418O10Rik	Dand5		Cenpn
Ccdc84	Eva1a	1700066M21Rik	Relb		Cdkn1a	Cbr2	Cct3	1810013L24Rik			Frat2				Cxcl10	Cast	Ascl2	Ap4e1	2310003H01Rik	Dcun1d2		Cenpt
Ccdc86	Fam110a	1700067K01Rik	Rsad2		Cenpa	Ccdc122	Cct5	1810022K09Rik			Fry				Cyp27a1	Ccdc122	Asf1b	Ap4m1	2310009B15Rik	Dirc2		Cep68
Ccdc9	Fam213a	1700109H08Rik	Scimp		Cep83	Ccdc57	Cct8	1810024B03Rik			Fv1				Dalrd3	Ccl12	Atg101	Ap5z1	2310022A10Rik	Dnajb1		Ckb
Cchcr1	Fam43a	1700112E06Rik	Slc2a6		Ch25h	Ccrl2	Cd164	1810026J23Rik			Gadl1				Dclre1c	Ccl2	Atg4c	Apbb1ip	2310022B05Rik	Dpy30		Clu
Ccl12	Fam49a	1700123O20Rik	Speg		Chaf1a	Cd101	Cd320	1810030O07Rik			Galm				Ddb2	Ccl3	Atp2c1	Apc	2310033P09Rik	Duoxa1		Cmtm4
Ccl2	Fbxo32	1810009A15Rik	Spp1		Chaf1b	Cd163	Cdc20	1810037I17Rik			Ggcx				Ddhd1	Ccl4	Atp5k	Appl1	2310036O22Rik	Dus4l		Cmtm6
Ccl3	Fbxo36	1810011H11Rik	Sulf2		Chkb	Cd200r4	Cdc42ep4	1810043G02Rik			Glis3				Ddx26b	Ccl7	AU022252	Arfgef1	2310039H08Rik	Dusp7		Commd8
Ccl4	Fkbp5	1810011O10Rik	Tmem191c		Chtf18	Cd209f	Cdca7	1810043H04Rik			Gm10401				Ddx43	Ccnb2	Aurka	Arfrp1	2310045N01Rik	Dyrk1b		Coro1a
Ccl5	Fmo5	1810013L24Rik	Tnni3		Chuk	Cd22	Cdk2ap1	1810049J17Rik			Gm128				Ddx58	Ccrl2	Aven	Arglu1	2310057M21Rik	E430018J23Rik		Cpe
Ccl7	Foxo3	1810022K09Rik	Wfdc17		Cks1b	Cd84	Cdk2ap2	2010012O05Rik			Gm21967				Degs2	Cd101	AW146154	Arhgap30	2310061I04Rik	Eef1e1		Crim1
Ccna2	Frat2	1810024B03Rik	Zfp945		Clasrp	Cers6	Cdk5r1	2010107E04Rik			Gm6563				Dgkz	Cd163	B3galnt1	Arhgap39	2310067B10Rik	Efnb1		Csrnp2
Ccnb1	Fry	1810026J23Rik	Zmynd15		Clec2d	Chchd10	Cenpi	2010107G23Rik			Gm7293				Dhx58	Cd200r4	B3galt4	Arhgef11	2410004B18Rik	Egfl7		Ctnnal1
Ccnb2	Fv1	1810030O07Rik			Clec2i	Chst1	Cenpn	2010109A12Rik			Gm7879				Dnaaf3	Cd22	B4gat1	Arhgef2	2410015M20Rik	Enho		Ctnnd2
Ccne1	Gadl1	1810037I17Rik			Clk1	Chst2	Cenpt	2010111I01Rik			Gm7964				Dnajb14	Cd72	Bad	Arid1b	2410016O06Rik	Epn2		Cx3cr1
Ccne2	Galm	1810043G02Rik			Clk4	Cirbp	Cep68	2010315B03Rik			Gm9755				Dnajc7	Cd84	Bag4	Arid3a	2410131K14Rik	Etv1		Cxcr3
Ccnf	Ggcx	1810043H04Rik			Cluh	Clcn7	Chac2	2210016F16Rik			Gpd1				Dnase2a	Cdca3	Bbip1	Arid3b	2510009E07Rik	Eva1a		Cyp46a1
Ccnl1	Glis3	1810049J17Rik			Cmpk2	Clip1	Chchd4	2210016L21Rik			Gpr153				Dsn1	Cdca5	BC017643	Arid4a	2510039O18Rik	Exog		Cysltr1
Ccnl2	Gm10401	2010012O05Rik			Comp	Cln8	Chordc1	2210018M11Rik			Gsg1				Dtx3	Cdca7l	BC031181	Arid4b	2610001J05Rik	Fam118b		D330045A20Rik
Cd244	Gm128	2010107E04Rik			Crebzf	Clybl	Chpf	2210404O09Rik			Gsta4				Dtymk	Cdkn1a	Bcdin3d	Arih2	2610002J02Rik	Fam131a		Dapp1
Cd274	Gm21967	2010107G23Rik			Ctf2	Cnr2	Chst7	2210408I21Rik			Gstt3				Dusp2	Cenpa	Bend6	Arl10	2610002M06Rik	Fam136a		Dennd2c
Cd36	Gm6563	2010109A12Rik			Ctu2	Colgalt1	Chtf8	2210418O10Rik			Hebp1				Dvl1	Ch25h	Bivm	Arl14ep	2610008E11Rik	Fam195a		Dlc1
Cd52	Gm7293	2010111I01Rik			Cxcl10	Coq7	Ckap4	2300009A05Rik			Hist1h1e				Dynlt1c	Chaf1a	Bloc1s5	Armc9	2610020H08Rik	Fam212a		Dmwd
Cd63	Gm7879	2010315B03Rik			Cyp27a1	Coro1c	Ckb	2310003H01Rik			Hist2h2aa2				Dyrk2	Chaf1b	Bola1	Armcx5	2610042L04Rik	Fam213a		Dnaja1
Cd72	Gm7964	2210016F16Rik			Dalrd3	Cox4i1	Cks2	2310009B15Rik			Hist2h3c2				Eif2ak2	Chchd10	Brcc3	Arpc1b	2610044O15Rik8	Fam57a		Dnmt1
Cd74	Gm9755	2210016L21Rik			Ddb2	Cp	Cluap1	2310011J03Rik			Hlf				Elmsan1	Chst1	Brf2	Arrdc1	2610305D13Rik	Fbxl15		Dph2
Cd83	Gpd1	2210018M11Rik			Ddx26b	Cpeb2	Cmtm6	2310022A10Rik			Hnmt				Epm2aip1	Chst2	Btbd17	Asap1	2610507B11Rik	Fgfrl1		Dus2
Cdc45	Gpr153	2210404O09Rik			Ddx39	Cpq	Cmtm7	2310022B05Rik			Hsf2bp				Erdr1	Chtf18	Btbd6	Ascc3	2610524H06Rik	Fmo5		Dusp6
Cdc6	Gsg1	2210408I21Rik			Ddx43	Creb3l1	Cnih1	2310033P09Rik			Hspa12a				Ewsr1	Cks1b	Btd	Ash1l	2700029M09Rik	Fscn1		Ebf3
Cdc7	Gsta4	2210418O10Rik			Ddx58	Crebrf	Cnn2	2310035C23Rik			Hykk				Fam129c	Clcn7	Bub3	Aspscr1	2700049A03Rik	Ftsj1		Eef2k
Cdca2	Gstt3	2300009A05Rik			Degs2	Crip1	Cnpy4	2310036O22Rik			Il11ra2				Fam193b	Clec2d	C230052I12Rik	Asxl2	2700060E02Rik	Ftsj2		Efna4
Cdca3	H2-Oa	2310003H01Rik			Dhx58	Cstb	Commd8	2310039H08Rik			Il7r				Fam214b	Clec2i	C2cd2	Atad2b	2700062C07Rik	Fut4		Efnb2
Cdca5	Hebp1	2310009B15Rik			Dnajc7	Ctla2b	Coro1a	2310045N01Rik			Ildr1				Fastk	Cln8	Calcrl	Atf7	2700094K13Rik	Gadl1		Eif2s1
Cdca7l	Hes1	2310011J03Rik			Dok2	Ctsb	Cpox	2310047M10Rik			Itpk1				Fgd2	Cluh	Camk2a	Atg16l1	2810021J22Rik	Galm		Elmo1
Cdca8	Hist1h1e	2310022A10Rik			Dsn1	Ctsl	Creld2	2310057M21Rik			Jade2				Flna	Clybl	Casp3	Atm	2810417H13Rik	Gdpgp1		Eng
Cdk1	Hist2h2aa2	2310022B05Rik			Dtx3	Cxcl16	Csrnp2	2310061I04Rik			Jmy				Flt3l	Cnr2	Casp6	Atp6v1g2	2810428I15Rik	Gemin6		Eno3
Cdk11b	Hist2h3c2	2310033P09Rik			Dtymk	Cyp4v3	Ctnnd2	2310067B10Rik			Jph3				Fnbp4	Coq7	Cbr1	Atp8a1	2900026A02Rik	Gfod2		Epc2
Cdk16	Hlf	2310035C23Rik			Dut	Cytip	Ctps	2410004B18Rik			Kcnj16				Ftsj3	Coro1c	Cbx8	Atr	3010026O09Rik	Gins3		Eps8
Cdk18	Hnmt	2310036O22Rik			Dvl1	Daam1	Cx3cr1	2410015M20Rik			Kctd12b				Fus	Cox4i1	Cby1	Atrx	3110001I22Rik	Glo1		Erc1
Cdkn1a	Hsf2bp	2310039H08Rik			Dynlt1c	Dclre1c	Cysltr1	2410016O06Rik			Khdrbs3				Gbp4	Cp	Ccbl2	Atxn2	3110002H16Rik	Gm6768		Ercc6l
Cenpa	Hspa12a	2310045N01Rik			E2f1	Ddhd1	D330045A20Rik	2410089E03Rik			Klf15				Gbp9	Cpq	Ccdc124	Atxn2l	3110040N11Rik	Gm7293		Espn
Cenpk	Hykk	2310047M10Rik			Egr1	Dgkz	Dand5	2410127L17Rik			Klhl23				Gdi1	Creb3l1	Ccdc126	Atxn7	3110052M02Rik	Gm7964		Exoc8
Cep83	Il11ra2	2310057M21Rik			Egr2	Dhdh	Dapp1	2410131K14Rik			Klhl38				Gm20605	Crebrf	Ccdc127	Atxn7l1	3110057O12Rik	Gm9755		F11r
Cfb	Il7r	2310061I04Rik			Eif2ak2	Dnaaf3	Dcun1d2	2510002D24Rik			Klk8				Gm28035	Crip1	Ccdc51	AW549877	3110062M04Rik	Gp9		Fam111a
Ch25h	Ildr1	2310067B10Rik			Emilin1	Dnajb14	Dennd2c	2510009E07Rik			Large				Gm4070	Cstb	Ccdc90b	B3gntl1	3110082I17Rik	Gpr153		Fam171a1
Chaf1a	Ildr2	2410004B18Rik			Epm2aip1	Dnase1l1	Dlc1	2510039O18Rik			Lbx2				Gm4951	Ctf2	Ccl24	Bace1	3300002I08Rik	Gpr165		Fam43a
Chaf1b	Irs2	2410015M20Rik			Erdr1	Dnase2a	Dmwd	2610001J05Rik			Lmtk2				Gm4955	Ctla2b	Ccpg1os	Baz1a	3830403N18Rik	Grwd1		Fam49a
Chek1	Itpk1	2410016O06Rik			Evi2b	Dpp7	Dnaja1	2610002J02Rik			Lpin1				Gpc2	Ctsb	Cd151	Baz1b	3830406C13Rik	Gsg1		Fam60a
Chkb	Jade2	2410089E03Rik			Ewsr1	Dpy19l4	Dnajb1	2610002M06Rik			Lrba				Gpcpd1	Ctsl	Cd209a	Baz2a	4430402I18Rik	Gsta4		Fam64a
Chtf18	Jmy	2410127L17Rik			F2r	Dtnbp1	Dnmt1	2610008E11Rik			Lst1				Gramd1a	Ctu2	Cd300a	Baz2b	4833439L19Rik	Gstt3		Fam72a
Chuk	Jph3	2410131K14Rik			Fam129c	Dusp2	Dph2	2610015P09Rik			Lypd6				Grina	Cxcl16	Cd302	Bbx	4921524J17Rik	Gtf2h3		Fam98a
Cit	Kcnj16	2510002D24Rik			Fam193b	Dyrk2	Dpy30	2610020H08Rik			Macrod1				Gripap1	Cyp4v3	Cdc45	BC005537	4930402H24Rik	Gtf3c6		Far1
Ckap2l	Kcnk12	2510009E07Rik			Fam65b	E430025E21Rik	Dus2	2610042L04Rik			Magee1				Gsap	Cytip	Cdkn2aipnl	BC029214	4930432K21Rik	H2afx		Fbxo32
Cks1b	Kctd12b	2510039O18Rik			Fasn	Echs1	Dus4l	2610044O15Rik8			Mageh1				Gtpbp2	Daam1	Cdkn2b	Bcl2	4930502E18Rik	Hdhd3		Fbxo36
Clasrp	Khdrbs3	2610001J05Rik			Fastk	Ecm1	Dusp6	2610301B20Rik			Mansc1				Gtpbp6	Ddx39	Cdkn3	Bcl7a	4930522L14Rik	Hebp1		Fchsd2
Clec2d	Klf15	2610002J02Rik			Fbxo5	Eef1a1	Dusp7	2610305D13Rik			Mb21d2				Gvin1	Dhdh	Cebpzos	Bclaf1	4931406C07Rik	Hgh1		Fitm2
Clec2i	Klhl23	2610002M06Rik			Fbxw17	Eif3f	E430018J23Rik	2610507B11Rik			Mblac2				H2-D1	Dnase1l1	Cenpl	Bdp1	4931406P16Rik	Hibch		Fkbp11
Clec7a	Klhl24	2610008E11Rik			Fcgr4	Eif5a2	Eef1e1	2610524H06Rik			Mcee				H2-M3	Dok2	Cep19	Birc3	4931428F04Rik	Hist1h2ap		Fkbp4
Clic4	Klhl38	2610015P09Rik			Fgd2	Ell2	Efnb1	2610528A11Rik			Mettl7a1				H2-T22	Dpp7	Cfp	Birc6	4933406P04Rik	Hist2h2aa2		Fkbp5
Clk1	Klk8	2610020H08Rik			Flna	Elmsan1	Egfl7	2700029M09Rik			Mex3b				Haghl	Dpy19l4	Chchd6	Blm	4933434E20Rik	Hlf		Fmo1
Clk4	Large	2610021A01Rik			Flt3l	Enpp1	Eif2s1	2700049A03Rik			Mllt4				Hap1	Dtnbp1	Chid1	Bnip2	5031414D18Rik	Hnmt		Fndc4
Cluh	Lbx2	2610042L04Rik			Fnbp4	Epb4.1l3	Elmo1	2700060E02Rik			Mlph				Haus5	Dut	Chil3	Bod1l	5031439G07Rik	Hspa12a		Foxm1
Cmpk2	Lmtk2	2610044O15Rik8			Ftsj3	Ephx1	Eng	2700062C07Rik			Mmp15				Hdac10	E2f1	Cib2	Bptf	5430403G16Rik	Hspa5		Foxo3
Comp	Lpin1	2610301B20Rik			Fus	Eya4	Enho	2700094K13Rik			Mmp28				Herc6	E430025E21Rik	Cinp	Braf	5430427O19Rik	Hsph1		Frat2
Cox6a2	Lrba	2610305D13Rik			Gadd45g	Ezr	Epn2	2700097O09Rik			Mpp7				Hif1a	Echs1	Cklf	Brca2	5730455P16Rik	Hyal2		Fry
Cpd	Lst1	2610507B11Rik			Gbp4	F13a1	Ercc6l	2810004N23Rik			Mpzl3				Hirip3	Ecm1	Clec4a2	Brd4	5730507C01Rik	Irf2bp1		Fv1
Crebzf	Lypd6	2610524H06Rik			Gbp9	Fabp5	Exoc8	2810006K23Rik			Mras				Hnrnpa2b1	Eef1a1	Clec4n	Brd9	5830454E08Rik	Jam3		Galnt12
Csf1	Macrod1	2610528A11Rik			Gdi1	Fam177a	Exog	2810021J22Rik			Msi2				Hnrnpdl	Egr1	Clpb	Brf1	6030458C11Rik	Kcnj16		Gbp3
Csf2ra	Magee1	2700029M09Rik			Gm15446	Fam20c	F11r	2810403A07Rik			Mxra7				Hnrnph1	Egr2	Cmas	Brpf1	6030468B19Rik	Klf16		Ggcx
Cst7	Mageh1	2700049A03Rik			Gm20605	Fam21	Fam111a	2810428I15Rik			Mycl				Hnrnpu	Eif3f	Cmc2	Brpf3	6330408A02Rik	Klhl38		Ggt5
Ctf2	Mansc1	2700060E02Rik			Gm21860	Fam214b	Fam118b	2810474O19Rik			Nat1				Hpn	Eif5a2	Cmtr2	Btbd8	6330416G13Rik	Klk8		Gimap9
Ctu2	Mb21d2	2700062C07Rik			Gm28035	Fam46c	Fam131a	2900026A02Rik			Nek3				Icos	Ell2	Cnep1r1	C730034F03Rik	6430548M08Rik	Large		Glis3
Cxcl10	Mblac2	2700081O15Rik			Gm4070	Fau	Fam136a	3010026O09Rik			Neurl1a				Iffo1	Emilin1	Cnnm2	Camk1d	6720489N17Rik	Lbx2		Glul
Cybb	Mcee	2700094K13Rik			Gm4951	Fkbp1b	Fam171a1	3110001I22Rik			Nhsl2				Ifi204	Enpp1	Cnpy2	Camkk2	8030423J24Rik	Lefty1		Gm10053
Cyp27a1	Mettl7a1	2700097O09Rik			Gm4955	Flot2	Fam195a	3110002H16Rik			Nr2c2				Ifi27l2a	Epb4.1l3	Coa3	Camta2	8030462N17Rik	Lix1		Gm10401
Dab2	Mex3b	2810004N23Rik			Gm9797	Fmnl2	Fam212a	3110009E18Rik			Nsg1				Ifi35	Ephx1	Coa4	Card9	9030617O03Rik	Lrrc14		Gm128
Dalrd3	Mllt4	2810006K23Rik			Gmnn	Fnip1	Fam57a	3110040N11Rik			P3h4				Ifit1	Evi2b	Coa6	Carf	9030624J02Rik	Ltb		Gm15698
Ddb2	Mlph	2810021J22Rik			Gnl3	Fnip2	Fam60a	3110052M02Rik			Palld				Ifit2	Eya4	Coil	Carm1	9130011E15Rik	Lypd6		Gm21967
Ddx26b	Mmp15	2810403A07Rik			Gpatch4	Folr2	Fam64a	3110057O12Rik			Pcdhga12				Ifit3	Ezr	Commd1	Catip	9130023H24Rik	Magee1		Gm5113
Ddx39	Mmp28	2810428I15Rik			Gpc2	Frrs1	Fam72a	3110062M04Rik			Pcdhga2				Ifit3b	F2r	Commd2	Catsper2	9130401M01Rik	Mageh1		Gm6563
Ddx43	Mpp7	2810474O19Rik			Gpr19	Fth1	Fam98a	3110082I17Rik			Pdcd4				Ifitm3	Fabp5	Commd5	Cc2d1b	9430016H08Rik	Manf		Gm7694
Ddx58	Mpzl3	2900026A02Rik			Gpr84	Ftl1	Far1	3300002I08Rik			Pdk2				Inpp5k	Fam177a	Coq3	Ccar1	9430038I01Rik	Mansc1		Gm7879
Ddx60	Mras	3010026O09Rik			Gramd1a	Fundc2	Fbxl15	3830403N18Rik			Per1				Irak1	Fam20c	Cpne1	Ccdc142	9530068E07Rik	Mb21d2		Gmpr2
Degs2	Msi2	3110001I22Rik			Gripap1	Fuom	Fchsd2	3830406C13Rik			Pnck				Irf7	Fam21	Cpt2	Ccdc17	9930012K11Rik	Mblac2		Gna15
Dhx58	Mxra7	3110002H16Rik			Gtpbp2	Furin	Fgfrl1	4430402I18Rik			Ppm1l				Irgm1	Fam46c	Cptp	Ccdc171	9930021J03Rik	Mcee		Gngt2
Dna2	Mycl	3110009E18Rik			Gtpbp6	Gaa	Fitm2	4833420G17Rik			Ptafr				Isg15	Fam65b	Crem	Ccdc173	A130010J15Rik	Mesdc1		Golm1
Dnajc7	Naalad2	3110040N11Rik			Gvin1	Gab3	Fkbp11	4833439L19Rik			Rere				Isg20	Fasn	Cript	Ccdc186	A230046K03Rik	Mettl7a1		Gpd1
Dnph1	Nat1	3110043O21Rik			H2-T24	Gadd45a	Fkbp4	4921524J17Rik			Rnf122				Izumo4	Fau	Crls1	Ccdc62	A330017A19Rik	Mex3b		Gpr150
Dok2	Nbl1	3110052M02Rik			Haghl	Galc	Fmo1	4930402H24Rik			Sft2d2				Kif9	Fbxo5	Cryab	Ccdc82	A430033K04Rik	Mgme1		Gprasp1
Dscc1	Nek3	3110057O12Rik			Hap1	Galnt6	Fndc4	4930432K21Rik			Sgip1				Leng8	Fbxw17	Cryba4	Ccdc88a	A830010M20Rik	Mis12		Gprasp2
Dsn1	Neurl1a	3110062M04Rik			Haus5	Gatsl3	Foxm1	4930453N24Rik			Sgtb				Lime1	Fcgr4	Csk	Ccdc88b	A830080D01Rik	Mlph		Grap
Dtl	Nhsl2	3110082I17Rik			Hcar2	Gde1	Fscn1	4930502E18Rik			Sh2d1b1				Lrp1	Fkbp1b	Ctu1	Ccdc93	A930033H14Rik	Mmachc		Gtf2h4
Dtx3	Nr2c2	3300002I08Rik			Hdac10	Gdpd3	Ftsj1	4930503L19Rik			Sh3bgrl2				Lrrc45	Flot2	Cxx1b	Ccnt2	AA415398	Mpzl3		Gtf3c5
Dtymk	Nsg1	3830403N18Rik			Hells	Gem	Ftsj2	4930518I15Rik			Slc10a6				Luc7l	Fmnl2	Cxx1c	Ccp110	AA474408	Mras		Hbegf
Dut	P3h4	3830406C13Rik			Herc6	Gga2	Fut4	4930522L14Rik			Slc16a9				Luc7l3	Fnip1	Cyb561d2	Cd1d1	Aaas	Mrpl17		Hist1h1e
Dvl1	Palld	4430402I18Rik			Hirip3	Gla	Galnt12	4930524J08Rik			Slc22a18				Lyst	Fnip2	Cyp51	Cd27	Aacs	Mrpl35		Hist2h3c2
Dynlt1c	Pcdhga12	4632428N05Rik			Hnrnpa2b1	Glb1	Gbp3	4931406C07Rik			Slc2a10				Map3k8	Folr2	D10Jhu81e	Cd300lf	Aaed1	Mrpl47		Hmgxb4
E2f1	Pcdhga2	4833420G17Rik			Hnrnpdl	Gltp	Gdpgp1	4931406P16Rik			Slc2a5				Map4k1	Frrs1	Dap	Cd33	Aagab	Mrpl49		Hn1l
Egr1	Pdcd4	4833439L19Rik			Hnrnph1	Gm10076	Gemin6	4931422A03Rik			Slc36a2				Mbtps2	Fth1	Dars2	Cdc25b	Aak1	Mrps22		Hs3st3b1
Egr2	Pdk2	4921524J17Rik			Hnrnpu	Gm10116	Gfod2	4931428F04Rik			Slc39a12				Mcoln1	Ftl1	Dbi	Cdc42bpa	Aamp	Mrps25		Hsf2bp
Eif2ak2	Per1	4930402H24Rik			Ica1	Gm10642	Ggt5	4932438A13Rik			Smim24				Metap1d	Fundc2	Dbndd2	Cdhr4	Aars	Mrps6		Hsp90aa1
Emilin1	Pianp	4930430F08Rik			Ier2	Gm11808	Gimap9	4933406P04Rik			Snph				Mfsd7a	Fuom	Dcaf12	Cdk12	Aars2	Msrb2		Hsp90ab1
Epm2aip1	Pmepa1	4930432K21Rik			Ier3	Gm15440	Gins3	4933427D14Rik			Sox15				Mgea5	Furin	Dcps	Cdk5rap3	Aarsd1	Mxra7		Hsp90b1
Erdr1	Pnck	4930453N24Rik			Iffo1	Gm2000	Glo1	4933434E20Rik			Spns3				Mical1	Gaa	Ddx28	Cdk6	Aasdhppt	Napepld		Hspa1b
Evi2b	Ppap2b	4930486L24Rik			Ifi202b	Gm21685	Glul	5031414D18Rik			Sspn				Miip	Gab3	Depdc7	Cdk8	Aatf	Nat1		Hspa8
Ewsr1	Ppm1l	4930502E18Rik			Ifi204	Gm2a	Gm10053	5031439G07Rik			Stbd1				Mlxipl	Gadd45a	Derl2	Cdkl3	Abca2	Ncbp1		Hykk
Exo1	Ptafr	4930503L19Rik			Ifi27l2a	Gm9843	Gm15698	5430403G16Rik			Ston1				Mospd2	Gadd45g	Derl3	Celf1	Abca3	Ncs1		Idh2
Ezh2	Ptger3	4930518I15Rik			Ifi35	Gnal	Gm5113	5430427O19Rik			Svip				Mrgbp	Galc	Dexi	Cep131	Abca7	Ndc1		Ikzf2
F2r	Pygm	4930522L14Rik			Ifi44	Gng12	Gm6768	5730455P16Rik			Syn2				Mroh1	Galnt6	Dgcr6	Cep135	Abca9	Nek3		Il11ra2
Fam129c	Rere	4930523C07Rik			Ifi44l	Gnpda1	Gm7694	5730507C01Rik			Tanc1				mt-Atp8	Gatsl3	Dhrs7b	Cep250	Abcb10	Nop16		Il7r
Fam193b	Rnase10	4930524J08Rik			Ifi47	Gnptab	Gmpr2	5830415F09Rik			Tceal1				Mthfr	Gde1	Dnajb12	Cep290	Abcb4	Nsmce1		Ildr1
Fam65b	Rnf122	4930579G24Rik			Ifit1	Gns	Gna15	5830454E08Rik			Tcp11l2				mt-Nd2	Gdpd3	Dnajb5	Cep295	Abcb6	Nudcd1		Ipo11
Fasn	Rora	4931406C07Rik			Ifit2	Got1	Gngt2	6030458C11Rik			Thra				mt-Nd4	Gem	Dnajc12	Cep350	Abcb7	Nup35		Ipo13
Fastk	Sdk1	4931406P16Rik			Ifit3	Gpcpd1	Golm1	6030468B19Rik			Tle1				mt-Nd5	Gga2	Dnajc15	Cep70	Abcb8	Nup37		Irgq
Fbxo5	Sema4b	4931414P19Rik			Ifit3b	Gpd2	Gp9	6330408A02Rik			Tle3				mt-Nd6	Gla	Dnph1	Cep85l	Abcb9	Nutf2		Irs3
Fbxw17	Sft2d2	4931422A03Rik			Ifitm3	Gpr137b	Gpr150	6330416G13Rik			Tln2				mt-Te	Glb1	Dolk	Cep89	Abcc1	Nxt1		Itga9
Fcgr4	Sgip1	4931428F04Rik			Ifrd1	Gpr157	Gpr165	6430548M08Rik			Tmem144				mt-Ts1	Gltp	Dpcd	Cep95	Abcc10	Oaf		Itpa
Fgd2	Sgtb	4932438A13Rik			Il1a	Gpr162	Gprasp1	6430550D23Rik			Tmem150c				Mx1	Gm10076	Dpm3	Cfl2	Abcc3	Ostc		Itpk1
Fgl2	Sh2d1b1	4933406P04Rik			Il1b	Gramd1b	Gprasp2	6720489N17Rik			Tmem260				Mx2	Gm10116	Dpy19l3	Cflar	Abcc4	P2ry12		Jade2
Fgr	Sh3bgrl2	4933427D14Rik			Il1rn	Grina	Grap	8030423J24Rik			Tmem37				Myo9b	Gm10642	Drg1	Chd1	Abcd1	P2ry13		Jmy
Fignl1	Slc10a6	4933434E20Rik			Ipo4	Gsap	Grwd1	8030462N17Rik			Tmem8c				Naip5	Gm11808	Dtwd1	Chd2	Abcd3	P3h4		Jph3
Flna	Slc16a9	5031414D18Rik			Iqgap1	Gsn	Gtf2h3	9030617O03Rik			Trp53inp1				Ncl	Gm15440	Dtwd2	Chd3	Abcd4	Pard6a		Kbtbd8
Flt3l	Slc22a18	5031439G07Rik			Irak1	Gstm1	Gtf2h4	9030624J02Rik			Tsc22d3				Nf1	Gm15446	Dynll1	Chd4	Abce1	Pcyox1l		Kctd12b
Fnbp4	Slc2a10	5430403G16Rik			Irf7	Gsto1	Gtf3c5	9130011E15Rik			Tspan18				Nfkbid	Gm2000	Dynlt1f	Chd6	Abcf1	Pdf		Khdrbs3
Ftsj3	Slc2a5	5430427O19Rik			Irf9	H2-Aa	Gtf3c6	9130019O22Rik			Ttc9				Nktr	Gm21685	E130309D02Rik	Chd7	Abcf2	Pdia4		Klf15
Fus	Slc36a2	5730455P16Rik			Irgm1	H2-Ab1	H2afx	9130023H24Rik			Vdac3-ps1				Nlrc5	Gm21860	E130311K13Rik	Chd8	Abcf3	Pdia5		Klhl23
Fxyd5	Slc39a12	5730507C01Rik			Isg15	H2-D1	Hbegf	9130401M01Rik			Ypel2				Nop56	Gm2a	Ebp	Chd9	Abcg2	Pdk2		Klhl42
Gadd45g	Slc5a10	5830415F09Rik			Isg20	H2-Eb1	Hdhd3	9430015G10Rik			Zfp354b				Nsmf	Gm9797	Ece2	Ciz1	Abcg3	Pex26		Klk1b24
Gale	Smim24	5830454E08Rik			Itga5	H2-M3	Hgh1	9430016H08Rik			Zfp551				Oas1a	Gm9843	Eci1	Clasp1	Abhd10	Pfdn4		Klrd1
Gbp4	Smpdl3a	6030458C11Rik			Kif22	H2-T22	Hibch	9430038I01Rik			Zfp647				Oas1b	Gmnn	Ednrb	Clcn2	Abhd12	Phf6		Lbr
Gbp7	Snph	6030468B19Rik			Kif2c	Hcst	Hist1h2ap	9530068E07Rik			Zfp963				Oas2	Gnal	Elof1	Clk2	Abhd13	Pilra		Lins
Gbp9	Sox15	6330408A02Rik			Klf10	Hgf	Hmgxb4	9830147E19Rik			Zfp964				Oasl1	Gng12	Elp3	Clock	Abhd14b	Pla2g15		Lmtk2
Gdi1	Spns3	6330416G13Rik			Klrg2	Hif1a	Hn1l	9930012K11Rik							Oasl2	Gnl3	Emd	Cntrl	Abhd15	Pnck		Lpin1
Gins1	Sspn	6430548M08Rik			Knstrn	Hmox1	Hs3st3b1	9930021J03Rik							Ogfr	Gnpda1	Emp3	Col27a1	Abhd16a	Pnp		Lrba
Gm15446	St8sia6	6430550D23Rik			Kntc1	Hpn	Hsp90aa1	9930111J21Rik1							Ogt	Gnptab	Endog	Cpsf1	Abhd17a	Pnp2		Lst1
Gm20605	Stbd1	6720489N17Rik			Ldha	Hs6st1	Hsp90ab1	9930111J21Rik2							Optn	Gns	Enox2	Cracr2a	Abhd17b	Pold2		Macrod1
Gm21860	Ston1	8030423J24Rik			Ldlr	Hscb	Hsp90b1	A130010J15Rik							Pabpn1	Got1	Ercc8	Cracr2b	Abhd17c	Polr2h		Magt1
Gm28035	Svip	8030462N17Rik			Leng8	Hvcn1	Hspa1b	A230046K03Rik							Pan2	Gpatch4	Eri1	Creb5	Abhd2	Polr3g		Mamld1
Gm4070	Syn2	9030617O03Rik			Lgals1	Icos	Hspa5	A330017A19Rik							Parp10	Gpd2	Eri2	Crtc3	Abhd4	Pop1		Mat2a
Gm4951	Tanc1	9030624J02Rik			Lime1	Id2	Hspa8	A430005L14Rik							Parp14	Gpr137b	Etfb	Cry2	Abhd5	Ppil1		Meis1
Gm4955	Tceal1	9130011E15Rik			Lmna	Idua	Hsph1	A430033K04Rik							Parvb	Gpr157	Ethe1	Csf2rb	Abhd6	Ppm1l		Mettl16
Gm9797	Tcp11l2	9130019O22Rik			Lrrc45	Igsf6	Hyal2	A630001G21Rik							Paxbp1	Gpr162	F8a	Csf2rb2	Abhd8	Praf2		Mettl3
Gmnn	Tctn1	9130023H24Rik			Luc7l	Il12rb2	Idh2	A730061H03Rik							Pcyt2	Gpr19	Fadd	Csnk1e	Abi1	Prkrip1		Mlec
Gnl3	Thra	9130401M01Rik			Luc7l3	Il3ra	Ikzf2	A830010M20Rik							Pde1b	Gpr84	Fam117a	Csnk1g1	Abi2	Prmt2		Mllt4
Gp49a	Tle1	9430015G10Rik			Ly6a	Il4i1	Ipo11	A830080D01Rik							Pfkfb3	Gramd1b	Fam213b	Cspp1	Abl1	Prpsap2		Mlst8
Gpatch4	Tle3	9430016H08Rik			Map3k8	Inpp5k	Ipo13	A930033H14Rik							Phf11a	Gsn	Fam216a	Cstf3	Abl2	Psmd5		Mmp15
Gpc2	Tln2	9430038I01Rik			Map4k1	Iqgap3	Irf2bp1	AA386476							Phf11b	Gstm1	Fam220a	D5Ertd579e	Abr	Pycrl		Mmp23
Gpr19	Tmem144	9530068E07Rik			Mbd4	Itgax	Irgq	AA415398							Phf11d	Gsto1	Fam58b	Dcaf17	Abracl	Qprt		Mmp28
Gpr65	Tmem150c	9830147E19Rik			Mcm4	Izumo4	Irs3	AA474408							Pidd1	H2-Aa	Fam69b	Dclk2	Abt1	Rab35		Mogs
Gpr84	Tmem204	9930012K11Rik			Mcm6	Kif9	Itga9	Aaas							Pip5k1c	H2-Ab1	Fbxl5	Ddhd2	Abtb1	Rab3ip		Mpp7
Gpx3	Tmem260	9930021J03Rik			Mcm7	Klc4	Itpa	Aacs							Pkib	H2-Eb1	Fbxl8	Ddi2	AC146980.1	Rbbp9		Mrpl50
Gramd1a	Tmem263	9930111J21Rik1			Metap1d	Lag3	Jam3	Aaed1							Pkmyt1	H2-T24	Fbxo28	Ddx17	Acaa1a	Rbm14		Msi2
Gripap1	Tmem37	9930111J21Rik2			Mettl1	Lamp1	Kbtbd8	Aagab							Pkp4	Hcar2	Fbxw4	Ddx3x	Acaa1b	Rbm15b		Mtss1
Gtpbp2	Tmem8c	A130010J15Rik			Mfsd7a	Lcn2	Klf16	Aak1							Plekha1	Hcst	Fcrl1	Ddx46	Acaa2	Rdh10		Mycl
Gtpbp6	Trp53i11	A230046K03Rik			Miip	Lrp1	Klhl42	Aamdc							Plekhm3	Hells	Fdft1	Ddx5	Acad10	Rhob		Myd88
Gvin1	Trp53inp1	A330017A19Rik			Milr1	Lrrc56	Klk1b24	Aamp							Pml	Hgf	Fdps	Ddx55	Acad11	Rnase4		Myo18b
H2-K1	Tsc22d3	A430005L14Rik			Mlxipl	Lsp1	Klrd1	Aar2							Pnisr	Hmox1	Fhit	Dennd1b	Acad12	Rnf122		Myo1b
H2-Q4	Tspan18	A430033K04Rik			Mmp12	Ly9	Lbr	Aars							Pnn	Hs6st1	Ficd	Dennd1c	Acad8	Rpn1		Neurl1a
H2-Q5	Ttc9	A630001G21Rik			Mms22l	Lyst	Lefty1	Aars2							Pnpla7	Hscb	Fkbpl	Dennd4a	Acad9	Rras2		Nhsl2
H2-Q6	Vdac3-ps1	A630033H20Rik			Mrgbp	Lyz2	Lins	Aarsd1							Ppan	Hvcn1	Fkrp	Dennd4b	Acadl	Ruvbl1		Nid2
H2-Q7	Wscd1	A730061H03Rik			Ms4a6c	Man2b1	Lix1	Aasdh							Ppox	Ica1	Fnta	Dennd6b	Acadm	Ruvbl2		Nop2
H2-T24	Ypel2	A830010M20Rik			Msr1	Mbtps2	Lrrc14	Aasdhppt							Prdm9	Id2	Frg1	Dgkd	Acadsb	Scube1		Nop58
Haghl	Zfand4	A830080D01Rik			Mthfd2	Mcoln1	Ltb	Aatf							Prpf38b	Idua	Fzd7	Dgkq	Acadvl	Sdf2l1		Nr2c2
Hap1	Zfp354b	A930033H14Rik			Mthfr	Mdfic	Magt1	Abca2							Prpf39	Ier2	Fzd8	Dhtkd1	Acap2	Selplg		Nsg1
Haus5	Zfp454	AA386476			Mx1	Mfsd1	Mamld1	Abca3							Psme2b	Ier3	Gabarapl2	Dhx9	Acap3	Serf1		Nsl1
Hcar2	Zfp551	AA415398			Mx2	Mgea5	Manf	Abca7							Pusl1	Ifi202b	Gad1-ps	Diap2	Acat1	Setmar		Nsun5
Hdac10	Zfp647	AA474331			Mybbp1a	Mical1	Mat2a	Abca9							Pydc4	Ifi44	Gadd45gip1	Dido1	Acbd3	Siglece		Numb
Hells	Zfp963	AA474408			Myo19	Mitf	Meis1	Abcb10							Pyhin1	Ifi44l	Galnt10	Disc1	Acbd4	Slc37a3		Nup43
Herc6	Zfp964	Aaas			Naaa	Mnt	Mesdc1	Abcb4							Rab24	Ifi47	Galnt2	Dmtf1	Acbd5	Slc39a12		P2ry6
Hirip3		Aacs			Nasp	Mospd2	Mettl16	Abcb6							Ralgds	Ifrd1	Galnt4	Dmxl2	Acbd6	Smarcd3		Pak1
Hmmr		Aaed1			Nat10	Mpp1	Mettl3	Abcb7							Rbm25	Igsf6	Gamt	Dnajc13	Accs	Smpdl3b		Palld
Hnrnpa2b1		Aagab			Ncapd2	Mr1	Mgme1	Abcb8							Rbm28	Il12rb2	Gcat	Dnhd1	Acd	Smug1		Pask
Hnrnpdl		Aak1			Ncapg2	Mrgpre	Mis12	Abcb9							Rbm3	Il1a	Ggta1	Dnmt3a	Acer2	Snap25		Pcdhga12
Hnrnph1		Aamdc			Ncf4	Mroh1	Mlec	Abcc1							Rccd1	Il1b	Ghdc	Dnmt3b	Acer3	Socs5		Pcdhga2
Hnrnpu		Aamp			Ncl	Ms4a4a	Mlst8	Abcc10							Rgl2	Il1rn	Gid8	Dock10	Ache	Spcs3		Pdcd4
Ica1		Aar2			Ncoa7	Ms4a7	Mmachc	Abcc3							Rnf213	Il3ra	Gins4	Dock2	Acly	Srl		Pde7a
Ier2		Aars			Nfkbid	mt-Atp8	Mmp23	Abcc4							Rpain	Il4i1	Glipr1	Dock4	Aco1	Ssr2		Pdia3
Ier3		Aars2			Nktr	Mthfs	Mogs	Abcc5							Rpl10a	Ipo4	Glod4	Dopey1	Aco2	Stambpl1		Pdia6
Iffo1		Aarsd1			Nle1	mt-Nd2	Mrpl17	Abcd1							Rpl12	Iqgap1	Glrx3	Dot1l	Acot1	Stbd1		Pdlim4
Ifi202b		Aasdh			Nlrc5	mt-Nd4	Mrpl35	Abcd3							Rpl5	Iqgap3	Gm10251	Dpp8	Acot13	Susd3		Pecam1
Ifi204		Aasdhppt			Nop56	mt-Nd5	Mrpl47	Abcd4							Rps6kb2	Irf9	Gm10509	Dst	Acot2	Tal1		Per1
Ifi27l2a		Aatf			Nrp2	mt-Nd6	Mrpl49	Abce1							Rrnad1	Itga5	Gm12166	Dus3l	Acot6	Tbl2		Pfn1
Ifi35		Aatk			Nsmf	mt-Te	Mrpl50	Abcf1							Rsrp1	Itgax	Gm12942	Dusp11	Acot7	Tceal1		Picalm
Ifi44		Abca1			Nup210	mt-Ts1	Mrps22	Abcf2							Rtel1	Kif22	Gm14434	Dvl3	Acot8	Tdrkh		Pigw
Ifi44l		Abca2			Nupr1	Myo9b	Mrps25	Abcf3							Rtp4	Kif2c	Gm14435	Dync1h1	Acox1	Tes		Pinx1
Ifi47		Abca3			Nusap1	Naga	Mrps6	Abcg2							Safb2	Klc4	Gm20425	Dync1li2	Acp1	Tgm2		Pla2g4a
Ifit1		Abca7			Oas1a	Naglu	Msrb2	Abcg3							Sass6	Klf10	Gm21988	E4f1	Acp2	Thap4		Pld1
Ifit2		Abca9			Oas1b	Naip5	Mtss1	Abhd10							Sbno2	Klrg2	Gm8186	Eea1	Acsf3	Thop1		Plk4
Ifit3		Abcb10			Oas2	Nceh1	Myd88	Abhd12							Sdad1	Kntc1	Gm8797	Ehmt2	Acsl1	Tle1		Podxl2
Ifit3b		Abcb1b			Oasl1	Ncoa1	Myo18b	Abhd13							Sdc3	Lag3	Gnb1l	Eif3a	Acsl3	Tln2		Polr1e
Ifitm2		Abcb4			Oasl2	Ndufa1	Myo1b	Abhd14a							Sec61a2	Lamp1	Gnb5	Eif4a2	Acsl4	Tlr4		Ppia
Ifitm3		Abcb6			Ogfr	Neu1	Napepld	Abhd14b							Setd6	Lcn2	Gnpda2	Eif4g1	Acsl5	Tmem119		Ppp1r26
Ifrd1		Abcb7			Ogt	Neurl3	Ncbp1	Abhd15							Sf3b1	Ldha	Gnpnat1	Eif4g3	Acss1	Tmem126b		Ppp1r3b
Ifrd2		Abcb8			Pabpn1	Nexn	Ncs1	Abhd16a							Sh2d6	Ldlr	Golph3l	Elac1	Acss2	Tmem150c		Ppp2r1b
Il18bp		Abcb9			Papd7	Nf1	Ndc1	Abhd17a							Sidt2	Lgals1	Golt1b	Elk4	Actl6a	Tmem176a		Prkab1
Il1a		Abcc1			Parp10	Ngfrap1	Nid2	Abhd17b							Siglec1	Lmna	Gorasp1	Eme2	Actn4	Tmem176b		Psmc3ip
Il1b		Abcc10			Parp14	Ngp	Nop16	Abhd17c							Skiv2l	Lrrc56	Gpr180	Ensa	Actr10	Tmem260		Psmd7
Il1rn		Abcc3			Parp9	Nhlrc3	Nop2	Abhd2							Slc20a1	Lsp1	Gpt2	Enthd2	Actr1a	Tmem37		Ptafr
Il2rg		Abcc4			Paxbp1	Nln	Nop58	Abhd3							Slc25a22	Ly6a	Grhpr	Ep300	Actr1b	Tmem39b		Ptges3
Ipo4		Abcc5			Pcgf2	Nmb	Nsl1	Abhd4							Slc6a6	Ly9	Grpel1	Ep400	Actr2	Tmem8c		Pus7l
Iqgap1		Abcd1			Pcyt2	Npc2	Nsmce1	Abhd5							Slc7a1	Lyz2	Gskip	Ercc5	Actr3	Tmem98		Pycr1
Irak1		Abcd2			Pde1b	Nrp1	Nsun5	Abhd6							Slfn2	Man2b1	Gss	Ercc6	Actr5	Tspan13		Rab3il1
Irf7		Abcd3			Pdss1	Nudt14	Nudcd1	Abhd8							Slfn5	Mbd4	Gstk1	Ermard	Actr8	Tspan18		Ramp2
Irf9		Abcd4			Phf11a	Olfm4	Numb	Abi1							Slfn8	Mcm4	Gstm4	Etv3	Acvr1b	Ttll12		Ran
Irgm1		Abce1			Phf11b	Optn	Nup35	Abi2							Slfn9	Mcm6	Gstp1	Fam135a	Acvr2a	Tuba1a		Ranbp1
Isg15		Abcf1			Phf11d	Os9	Nup37	Abl1							Snapc4	Mcm7	Gtf2e1	Fam13b	Acyp1	Tuba1b		Rangap1
Isg20		Abcf2			Pidd1	Osbpl3	Nup43	Abl2							Sp100	Mdfic	Guca1a	Fam160b2	Adal	Tubb4b		Rapgef5
Itga5		Abcf3			Pilrb1	Osgin1	Nutf2	Abr							Sp110	Mettl1	H2afv	Fam193a	Adam10	Tubd1		Rbl1
Kank3		Abcg1			Pkmyt1	P2rx4	Nxt1	Abracl							Srrm1	Mfsd1	Hacd1	Fam208a	Adam15	Tubg1		Rcc1
Kif22		Abcg2			Plac8	P2ry2	Oaf	Abt1							Srsf1	Milr1	Hacl1	Fam208b	Adam17	Tufm		Rere
Kif2c		Abcg3			Pml	P3h3	Ostc	Abtb1							Srsf11	Mitf	Harbi1	Fam219a	Adam22	Txnl4a		Rgs7bp
Klf10		Abhd10			Pnisr	Pabpc1	P2ry12	AC146980.1							Srsf2	Mmp12	Hexa	Fam98c	Adam9	Tyms		Ripk3
Klrg2		Abhd12			Pnn	Pan2	P2ry13	Acaa1a							Srsf5	Mms22l	Hist1h4c	Fan1	Adamts16	Ube2cbp		Rpa2
Knstrn		Abhd13			Pnpt1	Paox	P2ry6	Acaa1b							Ssbp1	Mnt	Hist1h4d	Far2	Adamtsl4	Uchl3		Rprd1a
Kntc1		Abhd14a			Ppan	Parvb	Pak1	Acaa2							Stag3	Mpp1	Hist1h4h	Fbf1	Adarb1	Uspl1		Rps6ka1
Ldha		Abhd14b			Ppox	Pde2a	Pard6a	Acad10							Stat1	Mr1	Hist1h4n	Fbrs	Adat2	Vamp5		Sema6d
Ldlr		Abhd15			Prdm9	Pdzk1ip1	Pask	Acad11							Stat2	Mrgpre	Hist2h2aa1	Fbrsl1	Adat3	Vprbp		Serinc3
Leng8		Abhd16a			Prim1	Pf4	Pcyox1l	Acad12							Stk11ip	Ms4a4a	Homez	Fbxl12	Adck2	Xkr8		Serpinf1
Lgals1		Abhd17a			Prpf38b	Pfkfb3	Pde7a	Acad8							Stx16	Ms4a6c	Hps6	Fbxo18	Adck3	Ybx3		Set
Lgals3		Abhd17b			Prpf39	Pip5k1c	Pdf	Acad9							Stx17	Msr1	Hras	Fbxw5	Adck4	Ywhah		Sft2d2
Lgals3bp		Abhd17c			Prr5l	Pira2	Pdia3	Acadl							Stx4a	Mthfd2	Hrsp12	Fes	Adcy3	Zbtb3		Sgip1
Lilrb4		Abhd2			Psat1	Pirb	Pdia4	Acadm							Stxbp2	Mthfs	Hsd17b10	Fgd3	Adcy8	Zbtb45		Sgtb
Lime1		Abhd3			Pstpip1	Pitpnc1	Pdia5	Acads							Syne4	Mybbp1a	Hsdl2	Fgd4	Adcy9	Zfp2		Sh2d1b1
Lmna		Abhd4			Ptrh1	Pkib	Pdia6	Acadsb							Taf1d	Myo19	Hspa2	Fgfr1op	Add1	Zfp27		Sh3bgrl2
Lmnb2		Abhd5			Pusl1	Pkp4	Pdlim4	Acadvl							Tagap1	Naaa	Hspb11	Fhod1	Add3	Zfp354b		Siglecg
Lpl		Abhd6			Pydc4	Pla2g7	Pecam1	Acap2							Tap1	Naga	Hspbap1	Filip1l	Adgra3	Zfp41		Siglech
Lrrc45		Abhd8			Pyhin1	Plbd2	Pex26	Acap3							Tardbp	Naglu	Hspbp1	Fkbp15	Adgre1	Zfp54		Ska2
Luc7l		Abi1			Rab24	Pld3	Pfdn4	Acat1							Tcea2	Nasp	Iba57	Fkbp8	Adgrg5	Zfp637		Slc10a6
Luc7l3		Abi2			Rabggtb	Plekha1	Pfn1	Acat2							Tcirg1	Nat10	Ict1	Fmn1	Adh5	Zfp647		Slc16a9
Ly6a		Abi3			Rad18	Plekhh2	Phf6	Acbd3							Tecpr1	Ncapd2	Idi1	Fmr1	Adipor2	Zfp72		Slc22a18
Map3k8		Abl1			Rbm25	Plekhm2	Picalm	Acbd4							Tet2	Ncapg2	Ift22	Fnbp1l	Adnp	Zfp759		Slc25a45
Map4k1		Abl2			Rbm28	Plekhm3	Pigw	Acbd5							Tgtp2	Nceh1	Ikbip	Foxn3	Adnp2	Zfp772		Slc2a10
Mbd4		Abr			Rbm3	Plin3	Pilra	Acbd6							Tha1	Ncf4	Immp1l	Foxred1	Ado	Zfp773		Slc2a5
Mcm2		Abracl			Rbms1	Pltp	Pinx1	Accs							Thg1l	Ncoa1	Immp2l	Frmd4a	Adora3	Zfp78		Slc36a2
Mcm4		Abt1			Rccd1	Pnpla7	Pla2g15	Acd							Tk1	Ncoa7	Impa1	Frmd4b	Adpgk	Zfp874b		Slc43a1
Mcm5		Abtb1			Rgl2	Ppap2c	Pla2g4a	Acer2							Tmem80	Ndufa1	Ino80b	Fryl	Adprh	Zfp954		Slco2b1
Mcm6		AC146980.1			Rgs11	Pqlc3	Pld1	Acer3							Tmem86b	Neu1	Insig2	Fstl1	Adprhl2	Zfp963		Smc2
Mcm7		Acaa1a			Rnf213	Prdx6	Plk4	Ache							Tnf	Neurl3	Itgb3bp	Fuz	Adprm	Zfp964		Smim24
Metap1d		Acaa1b			Rpain	Prkch	Pnp	Acin1							Tnfaip3	Nexn	Jagn1	Fyb	Adrb1	Zmym1		Snph
Mettl1		Acaa2			Rpl10a	Psen2	Pnp2	Acly							Tnip2	Ngfrap1	Jam2	Fyco1	Adrbk1	Zswim3		Snrpa
Mfsd12		Acaca			Rpl12	Psme2b	Podxl2	Aco1							Tns1	Nhlrc3	Jkamp	Fyttd1	Adrm1			Snta1
Mfsd7a		Acad10			Rpl5	Ptgfrn	Pold2	Aco2							Tns3	Nle1	Kcnn4	Gab2	Adsl			Sox15
Miip		Acad11			Rps6kb2	Ptms	Polr1e	Acot1							Topbp1	Nln	Kctd11	Gabpb2	Adss			Sparc
Milr1		Acad12			Rrnad1	Ptrhd1	Polr2h	Acot13							Tor3a	Nmb	Kctd21	Galt	Aebp2			Spns3
Mki67		Acad8			Rrp12	Pygl	Polr3g	Acot2							Tpcn2	Npc2	Kctd7	Gbp2	Aen			Srm
Mlxipl		Acad9			Rsrp1	Rab11fip5	Pop1	Acot6							Trex1	Nrp1	Kpna2	Gbp7	Aes			Srsf3
Mmp12		Acadl			Rtel1	Rab3d	Ppia	Acot7							Trim25	Nrp2	L3hypdh	Gcc2	AF251705			Sspn
Mms22l		Acadm			Rtp4	Ralgds	Ppil1	Acot8							Trim30a	Nudt14	l7Rn6	Gcfc2	Afap1			Stip1
Mnda		Acads			Safb2	Ramp1	Ppp1r26	Acox1							Trim30b	Nup210	Lage3	Gcnt7	Afap1l1			Ston1
Mrc1		Acadsb			Sass6	Rap2b	Ppp1r3b	Acox3							Trim7	Nupr1	Layn	Gfm2	Aff1			Suv39h2
Mrgbp		Acadvl			Sbno2	Rasgef1b	Ppp2r1b	Acp1							Trip6	Nusap1	Lcmt1	Gigyf1	Afg3l1			Svip
Ms4a4c		Acap2			Sdad1	Rassf3	Praf2	Acp2							Trmu	Olfm4	Ldoc1l	Gigyf2	Afg3l2			Syn2
Ms4a6c		Acap3			Sdc3	Rassf4	Prkab1	Acp6							Trp53inp2	Os9	Lig1	Gin1	Afmid			Tanc1
Msr1		Acat1			Sec61a2	Rell1	Prkrip1	Acrbp							Trpm7	Osbpl3	Lin52	Git2	Aftph			Tbc1d31
Mt1		Acat2			Sema4a	Rftn1	Prmt2	Acsf3							Tspyl2	Osgin1	Lipt2	Glb1l	Aga			Tceb1
Mthfd2		Acbd3			Sema6b	Rilpl2	Prpsap2	Acsl1							Ttc14	P2rx4	Lmbr1	Gle1	Agap1			Tcp11l2
Mthfr		Acbd4			Setd6	Rnf149	Psmc3ip	Acsl3							Ttyh2	P2ry2	Lpcat4	Glrp1	Agap3			Tex30
Mus81		Acbd5			Sf3b1	Rpl13	Psmd5	Acsl4							Tvp23a	P3h3	Lrfn1	Gls	Agbl3			Thra
Mx1		Acbd6			Sh2d6	Rpl13a	Psmd7	Acsl5							Uba7	Pabpc1	Lrfn3	Gm10392	Agfg1			Tifab
Mx2		Accs			Shmt1	Rpl18a	Ptges3	Acss1							Uckl1	Paox	Lrrc20	Gm10644	Agfg2			Tjp1
Mybbp1a		Acd			Shmt2	Rpl22	Pus7l	Acss2							Unc13b	Papd7	Lrrc40	Gm12216	Aggf1			Tle3
Myo19		Acer2			Siglec1	Rpl23	Pycr1	Actl6a							Upf3b	Parp9	Lrriq3	Gm12258	Agk			Tlr5
Myo1e		Acer3			Skiv2l	Rpl23a	Pycrl	Actn4							Usp18	Pcgf2	Lsm1	Gm14288	Agl			Tm6sf1
Myo5a		Ache			Slc1a4	Rpl27a	Qprt	Actr10							Utp14a	Pde2a	Lsm3	Gm14306	Agmo			Tmem144
Naaa		Acin1			Slc1a5	Rpl30	Rab35	Actr1a							Uvssa	Pdss1	Lta4h	Gm14391	Ago1			Tmem173
Nab2		Acly			Slc20a1	Rpl32	Rab3il1	Actr1b							Vamp1	Pdzk1ip1	Ltf	Gm14420	Ago2			Tmem44
Nasp		Aco1			Slc25a22	Rpl35	Rab3ip	Actr2							Vars	Pilrb1	Lxn	Gm15800	Ago4			Tmsb4x
Nat10		Aco2			Slc25a25	Rpl36	Ramp2	Actr3							Vps13c	Pira2	Ly6g6e	Gm17305	Agpat1			Tnfaip1
Ncapd2		Acot1			Slc39a14	Rpl36a	Ran	Actr5							Wdr13	Pirb	Lyplal1	Gm17324	Agpat2			Tnfaip8
Ncapg2		Acot13			Slc43a3	Rpl37	Ranbp1	Actr6							Wdr62	Pitpnc1	Lyrm1	Gm2026	Agpat3			Trim47
Ncf4		Acot2			Slc7a1	Rpl37a	Rangap1	Actr8							Wdr90	Pla2g7	Lysmd4	Gm21092	Agpat4			Trim65
Ncl		Acot6			Slc7a6	Rpl39	Rapgef5	Acvr1b							Whsc1	Plac8	Lzts2	Gm21887	Agpat5			Trip10
Ncoa7		Acot7			Slfn2	Rpl41	Rbbp9	Acvr2a							Xaf1	Plbd2	Mad2l1	Gm21897	Agpat6			Trp53inp1
Ndc80		Acot8			Slfn5	Rpl9	Rbl1	Acvrl1							Zbp1	Pld3	Mad2l1bp	Gm21962	Agps			Tsc22d3
Nfkb2		Acot9			Slfn8	Rps12-ps3	Rbm14	Acyp1							Zc3h6	Plekhh2	Maged2	Gm26558	Agtpbp1			Tspan14
Nfkbid		Acox1			Slfn9	Rps14	Rbm15b	Ada							Zc3h7a	Plekhm2	Man1b1	Gm28043	Agtrap			Ttc9
Nfkbiz		Acox3			Smc4	Rps16	Rcc1	Adal							Zc3hav1	Plin3	Maoa	Gm29394	Ahcy			Tubb5
Nktr		Acp1			Snapc4	Rps18	Rdh10	Adam10							Zfc3h1	Pnpt1	Mapkapk3	Gm3636	Ahcyl2			Txnip
Nle1		Acp2			Snrpa1	Rps19	Rgs7bp	Adam15							Zfp692	Ppap2c	Mblac1	Gm3739	Ahdc1			Txnrd3
Nlrc5		Acp6			Soat2	Rps20	Rhob	Adam17							Zfr2	Pqlc3	Med11	Gm4707	Ahi1			Ube2n
Nop56		Acrbp			Socs2	Rps21	Ripk3	Adam22							Znf512b	Prdx6	Med18	Gm6483	Ahsa1			Umodl1
Nrp2		Acsf2			Socs3	Rps23	Rnase4	Adam3							Znfx1	Prim1	Med19	Gm8113	AI413582			Uprt
Nsmf		Acsf3			Sp100	Rps24	Rpa2	Adam9							Zzef1	Prkch	Med29	Gm8898	AI429214			Usp10
Nup210		Acsl1			Sp110	Rps25	Rpn1	Adamts16								Prr5l	Med30	Gm9958	AI464131			Vangl1
Nupr1		Acsl3			Spc25	Rps26	Rprd1a	Adamtsl4								Psat1	Med9	Gm996	AI597479			Vdac3
Nusap1		Acsl4			Sqle	Rps27	Rps6ka1	Adap2								Psen2	Men1	Gm9967	AI606181			Vdac3-ps1
Oas1a		Acsl5			Srrm1	Rps27rt	Rras2	Adarb1								Pstpip1	Metrn	Gmip	AI846148			Vipr1
Oas1b		Acss1			Srsf1	Rps28	Ruvbl1	Adat2								Ptgfrn	Mettl15	Gna13	AI987944			Xbp1
Oas1g		Acss2			Srsf11	Rps29	Ruvbl2	Adat3								Ptms	Mettl18	Gnl2	Aida			Xk
Oas2		Actb			Srsf2	Rps9	Scube1	Adck1								Ptrh1	Mettl21a	Golga1	Aif1			Yae1d1
Oasl1		Actg1			Srsf5	Rxrg	Sdf2l1	Adck2								Ptrhd1	Mettl8	Golga3	Aifm1			Ypel2
Oasl2		Actl6a			Ssbp1	S100a1	Selplg	Adck4								Pygl	Mex3d	Golga4	Aifm2			Zbed4
Ogfr		Actn4			Stag3	S1pr1	Sema6d	Adck5								Rab11fip5	Mfsd9	Golgb1	Aig1			Zbtb40
Ogt		Actr10			Stat1	Scand1	Serf1	Adcy3								Rab3d	Mgl2	Gon4l	Aimp1			Zcchc3
Pabpn1		Actr1a			Stat2	Scn1b	Serinc3	Adcy8								Rabggtb	Mgmt	Gpatch2	AK010878			Zfp146
Papd7		Actr1b			Stk38l	Scpep1	Serpinf1	Adcy9								Rad18	Mgst3	Gpatch8	Ak2			Zfp248
Parp10		Actr2			Stmn1	Sdc4	Set	Add1								Ramp1	Mipep	Gps2	Ak3			Zfp324
Parp14		Actr3			Stx16	Sdf4	Setmar	Add3								Rap2b	Mkks	Gsdmd	Ak6			Zfp458
Parp9		Actr5			Stx4a	Sec14l2	Siglece	Adgra3								Rasgef1b	Mmaa	Gsk3b	Akap10			Zfp52
Paxbp1		Actr6			Syne4	Serpinb6a	Siglecg	Adgre1								Rassf3	Mob2	Gtf3c2	Akap11			Zfp551
Pbk		Actr8			Tacc3	Serpine2	Siglech	Adgrg5								Rassf4	Mob3a	Guf1	Akap5			Zfp664
Pcgf2		Acvr1			Taf1d	Sgcb	Ska2	Adh5								Rbms1	Mocs3	Hdac6	Akap7			Zfp689
Pcyt2		Acvr1b			Tagap1	Sgpl1	Slc25a45	Adipor2								Rell1	Mon1a	Hdgfrp2	Akip1			Zfp710
Pde1b		Acvr2a			Tagln2	Sh3bgrl	Slc37a3	Adk								Rftn1	Morn2	Helq	Akirin1			Zfp809
Pdss1		Acvrl1			Tardbp	Sh3bp4	Slc43a1	Adnp								Rgs11	Mpp5	Herc1	Akirin2			Zfp879
Phf11a		Acy1			Tcea2	Sidt2	Slco2b1	Adnp2								Rilpl2	Mrpl12	Hexdc	Akr1a1			Zfp948
Phf11b		Acyp1			Tcirg1	Siglecf	Smarcd3	Ado								Rnf149	Mrpl14	Hip1	Akr1b3
Phf11d		Ada			Tgm1	Slamf9	Smc2	Adora3								Rpl13	Mrpl19	Hipk2	Akr1c13
Pidd1		Adal			Tgtp2	Slc11a1	Smpdl3b	Adpgk								Rpl13a	Mrpl28	Hist1h2bg	Akr1e1
Pilrb1		Adam10			Tha1	Slc12a2	Smug1	Adprh								Rpl18a	Mrpl34	Hivep1	Akr7a5
Pkmyt1		Adam15			Thg1l	Slc17a5	Snap25	Adprhl2								Rpl22	Mrpl39	Hivep3	Akt1
Plac8		Adam17			Timeless	Slc23a2	Snrpa	Adprm								Rpl23	Mrpl44	Hmbox1	Akt1s1
Plaur		Adam22			Tipin	Slc27a1	Snta1	Adrb1								Rpl23a	Mrpl46	Hmg20b	Akt2
Plgrkt		Adam3			Tk1	Slc30a1	Socs5	Adrbk1								Rpl27a	Mrpl55	Hmha1	Akt3
Plk1		Adam9			Tlr1	Slc35d2	Sparc	Adrm1								Rpl30	Mrps23	Hnrnpa3	Aktip
Pmaip1		Adamts16			Tma16	Slc36a4	Spcs3	Adsl								Rpl32	Mrps27	Hnrnph3	Alas1
Pml		Adamtsl4			Tmem181a	Slc39a4	Srl	Adss								Rpl35	Mrps28	Hook2	Aldh16a1
Pnisr		Adap1			Tmem80	Slc43a2	Srm	Aebp2								Rpl36	Mrrf	Hpgds	Aldh18a1
Pnn		Adap2			Tmem86b	Slc44a1	Srsf3	Aen								Rpl36a	Mtap	Htatsf1	Aldh1l1
Pnpt1		Adarb1			Tnf	Slc6a6	Ssr2	Aes								Rpl37	Mtfp1	Htra2	Aldh1l2
Pold1		Adat1			Tnfrsf12a	Slc8b1	Stambpl1	AF251705								Rpl37a	Mtfr1	Htt	Aldh3a2
Pole2		Adat2			Tnfsf9	Slc9a1	Stip1	Afap1								Rpl39	Mtif3	Huwe1	Aldh3b1
Polr1b		Adat3			Tnip2	Slc9a7	Susd3	Afap1l1								Rpl41	Mul1	Hyal1	Aldh4a1
Ppa1		Adck1			Topbp1	Smim3	Suv39h2	Aff1								Rpl9	Myl2	Ice2	Aldh6a1
Ppan		Adck2			Tor3a	Smim4	Tal1	Aff4								Rps12-ps3	Mzt2	Ifih1	Aldh7a1
Ppox		Adck4			Tpcn2	Snx30	Tbc1d31	Afg3l1								Rps14	N6amt2	Ifitm10	Aldh9a1
Prc1		Adck5			Tpm4	Snx8	Tbl2	Afg3l2								Rps16	Nans	Ift172	Aldoa
Prdm9		Adcy3			Tpx2	Soat1	Tceb1	Afmid								Rps18	Nat6	Ikbkap	Aldoc
Prim1		Adcy7			Trex1	Srebf1	Tdrkh	Aftph								Rps19	Ndnl2	Ikbkb	Alg1
Prnp		Adcy8			Trim30a	St14	Tes	Aga								Rps20	Ndufaf2	Il15ra	Alg10b
Prpf38b		Adcy9			Trim30b	St6gal1	Tex30	Agap1								Rps21	Ndufaf5	Impact	Alg12
Prpf39		Add1			Trim34a	Stk11ip	Tgm2	Agap3								Rps23	Nedd1	Incenp	Alg13
Prr5l		Add3			Trip6	Stx17	Thap4	Agbl3								Rps24	Nenf	Ing4	Alg5
Psat1		Adgra3			Trmu	Stx3	Thop1	Agbl5								Rps25	Nfkb1	Ino80d	Alg6
Pstpip1		Adgre1			Tspo	Stxbp2	Tifab	Agfg1								Rps26	Nif3l1	Inpp4a	Alg8
Ptchd1		Adgrg1			Tspyl2	Sun2	Tjp1	Agfg2								Rps27	Nlrp1a	Inpp5e	Alg9
Ptrh1		Adgrg5			Ttc14	Susd1	Tlr4	Aggf1								Rps27rt	Nme1	Insr	Alkbh2
Pusl1		Adh5			Tubb6	Synj2	Tlr5	Agk								Rps28	Nme3	Irf1	Alkbh8
Pydc4		Adi1			Tvp23a	Tank	Tm6sf1	Agl								Rps29	Nme4	Itch	Alox5
Pyhin1		Adipor1			Uba7	Tap1	Tmem119	Agmo								Rps9	Nme6	Itpkb	Alox5ap
Rab24		Adipor2			Ube2l6	Tbc1d10a	Tmem126b	Ago1								Rrp12	Nme7	Itpr2	Als2
Rab7b		Adk			Ube2t	Tbc1d8	Tmem173	Ago2								Rxrg	Nop10	Itsn2	Als2cl
Rabggtb		Adnp			Uckl1	Tecpr1	Tmem176a	Ago3								S100a1	Npm3	Ivns1abp	Alyref
Rad18		Adnp2			Ung	Tet2	Tmem176b	Ago4								S1pr1	Nptxr	Jak3	Alyref2
Rad51		Ado			Upf3b	Tgif1	Tmem39b	Agpat1								Scand1	Nr2f6	Jmjd1c	Ambra1
Rad51ap1		Adora3			Usp18	Thbs1	Tmem44	Agpat2								Scn1b	Nradd	Jmjd7	Amd1
Rad54l		Adpgk			Utp14a	Timp2	Tmem98	Agpat3								Scpep1	Nrep	Junb	Amd2
Rbm25		Adprh			Vamp1	Tlr2	Tmsb4x	Agpat4								Sdc4	Nt5c3	Kansl3	Amer1
Rbm28		Adprhl2			Vars	Tmem154	Tnfaip1	Agpat5								Sdf4	Nt5dc2	Kat2b	Amer2
Rbm3		Adprm			Vill	Tmem180	Tnfaip8	Agpat6								Sec14l2	Nthl1	Kat6b	Amfr
Rbms1		Adra2a			Wdhd1	Tmem192	Trim47	Agps								Sema4a	Nudt1	Kctd18	Ammecr1
Rccd1		Adrb1			Wdr13	Tmem205	Trim65	Agtpbp1								Sema6b	Nudt15	Kdm2a	Ammecr1l
Relb		Adrb2			Wdr62	Tmem86a	Trip10	Agtrap								Serpinb6a	Nudt16l1	Kdm5a	Amn1
Rfc4		Adrbk1			Wdr75	Tnfaip3	Tspan13	Ahctf1								Serpine2	Nudt2	Khnyn	Amotl1
Rgl2		Adrbk2			Wdr90	Tnfsf12	Tspan14	Ahcy								Sgcb	Nudt22	Kif13a	Amz1
Rgs11		Adrm1			Whsc1	Tnfsf13b	Ttll12	Ahcyl1								Sgpl1	Oaz1	Kif1b	Amz2
Rnf213		Adsl			Xaf1	Tnfsf8	Tuba1a	Ahcyl2								Sh3bgrl	Orai3	Kif21b	Anapc10
Rpain		Adss			Zbp1	Tnfsfm13	Tuba1b	Ahdc1								Sh3bp4	Ovca2	Kif5b	Anapc11
Rpl10a		Adssl1			Zc3h7a	Tnip1	Tubb4b	Ahi1								Shmt1	P3h1	Kifc2	Anapc13
Rpl12		Aebp2			Zfc3h1	Tns1	Tubb5	Ahsa1								Shmt2	Pabpc4	Klf7	Anapc16
Rpl5		Aen			Zfp692	Tns3	Tubd1	AI314180								Siglecf	Pagr1a	Klhl17	Anapc2
Rps6kb2		Aes			Zfp932	Trim25	Tubg1	AI413582								Slamf9	Pam16	Kmt2a	Anapc4
Rrm2		AF251705			Znf512b	Trim7	Tufm	AI429214								Slc11a1	Paqr4	Kmt2b	Anapc7
Rrnad1		Afap1			Znfx1	Trp53inp2	Txnip	AI464131								Slc12a2	Pbk	Kmt2c	Ang
Rrp12		Afap1l1			Zwilch	Trpm7	Txnl4a	AI467606								Slc17a5	Pcbd2	Kmt2d	Angel1
Rsad2		Aff1				Trpv4	Txnrd3	AI597479								Slc1a4	Pcbp3	Kmt2e	Angel2
Rsrp1		Aff4				Tspan17	Tyms	AI606181								Slc1a5	Pcdhb22	Knop1	Angptl3
Rtel1		Afg3l1				Tspan32	Ube2cbp	AI837181								Slc23a2	Pcnxl4	Kri1	Ankdd1b
Rtp4		Afg3l2				Ttyh2	Ube2n	AI846148								Slc25a25	Pctp	Krit1	Ankfy1
Safb2		Afmid				Tuba4a	Uchl3	AI987944								Slc27a1	Pde6d	Krtcap3	Ankib1
Sass6		Afp				Tuft1	Umodl1	Aida								Slc30a1	Pef1	Ktn1	Ankle2
Sbno2		Aftph				Tusc1	Uprt	Aif1								Slc35d2	Pelp1	Lacc1	Ankra2
Scimp		Aga				Txndc16	Usp10	Aifm1								Slc36a4	Pfdn1	Las1l	Ankrd10
Sdad1		Agap1				Uap1l1	Uspl1	Aifm2								Slc39a14	Pgpep1	Lcor	Ankrd13a
Sdc3		Agap3				Uba52	Vamp5	Aig1								Slc39a4	Phb	Lcorl	Ankrd13b
Sec61a2		Agbl3				Unc13b	Vangl1	Aim2								Slc43a2	Phospho2	Ldb1	Ankrd13c
Sema4a		Agbl5				Uqcrh	Vdac3	Aimp1								Slc43a3	Pigf	Lgals4	Ankrd13d
Sema6b		Agfg1				Usp12	Vipr1	Aip								Slc44a1	Pigg	Lonp1	Ankrd24
Setd6		Agfg2				Usp30	Vprbp	AK010878								Slc7a6	Pigh	Lrif1	Ankrd27
Sf3b1		Aggf1				Uvssa	Xbp1	Ak1								Slc8b1	Pigx	Lrmp	Ankrd28
Sh2d6		Agk				Vcam1	Xk	Ak2								Slc9a1	Pih1d1	Lrp4	Ankrd37
Shcbp1		Agl				Vim	Xkr8	Ak3								Slc9a7	Pilrb2	Lrrc29	Ankrd40
Shmt1		Agmo				Vps13c	Yae1d1	Ak6								Smc4	Pin1	Lrrcc1	Ankrd42
Shmt2		Ago1				Wbscr27	Ybx3	Akap10								Smim3	Pink1	Lrrfip1	Ankrd46
Siglec1		Ago2				Zc3h6	Ywhah	Akap11								Smim4	Pkdcc	Lrrk1	Ankrd49
Skiv2l		Ago3				Zc3hav1	Zbed4	Akap13								Snrpa1	Plau	Luc7l2	Ankrd50
Slc1a4		Ago4				Zfp641	Zbtb3	Akap5								Snx30	Poc1a	Luzp1	Ankrd54
Slc1a5		Agpat1				Zfr2	Zbtb40	Akap7								Snx8	Polb	Macf1	Ankrd9
Slc20a1		Agpat2				Zmiz2	Zbtb45	Akap9								Soat1	Polr2c	Mafg	Anks1
Slc25a22		Agpat3				Zzef1	Zcchc3	Akip1								Soat2	Polr2d	Man2c1	Ano10
Slc25a25		Agpat4					Zfp146	Akirin1								Socs2	Polr2f	Map2k7	Ano6
Slc2a6		Agpat5					Zfp2	Akirin2								Socs3	Polr2i	Map4	Ano7
Slc39a14		Agpat6					Zfp248	Akna								Sqle	Polr3h	Map4k2	Ano8
Slc43a3		Agps					Zfp27	Akr1a1								Srebf1	Polr3k	Map4k4	Anp32a
Slc7a1		Agrn					Zfp324	Akr1b10								St14	Pomgnt2	Mapk6	Anp32e
Slc7a6		Agtpbp1					Zfp41	Akr1b3								St6gal1	Pomk	Mapk8	Anxa3
Slfn2		Agtrap					Zfp458	Akr1c13								Stk38l	Ppa1	Mapk8ip3	Anxa6
Slfn5		Ahctf1					Zfp52	Akr1e1								Stmn1	Ppapdc3	Mapkapk5	Anxa7
Slfn8		Ahcy					Zfp54	Akr7a5								Stx3	Ppih	Mapkbp1	Anxa9
Slfn9		Ahcyl1					Zfp637	Akt1								Sun2	Ppil3	Mast4	Ap1ar
Smc4		Ahcyl2					Zfp664	Akt1s1								Susd1	Ppp1r11	Matk	Ap1b1
Snapc4		Ahdc1					Zfp689	Akt2								Synj2	Ppp1r35	Mbd2	Ap1g1
Snrpa1		Ahi1					Zfp710	Akt3								Tacc3	Ppp1r8	Mbd5	Ap1m1
Soat2		Ahsa1					Zfp72	Aktip								Tagln2	Pradc1	Mbd6	Ap1s1
Socs2		Ahsa2					Zfp759	Alad								Tank	Prcc	Mcph1	Ap1s2
Socs3		AI314180					Zfp772	Alas1								Tbc1d10a	Prim2	Mdm4	Ap2a1
Sp100		AI413582					Zfp773	Aldh16a1								Tbc1d8	Prune	Mdn1	Ap2a2
Sp110		AI429214					Zfp78	Aldh18a1								Tgif1	Psma8	Med1	Ap2b1
Spc24		AI464131					Zfp809	Aldh1l1								Tgm1	Psmd10	Med12	Ap2m1
Spc25		AI467606					Zfp874b	Aldh1l2								Thbs1	Psmg1	Med12l	Ap2s1
Speg		AI597479					Zfp879	Aldh3a2								Timeless	Psph	Med13	Ap3b1
Spp1		AI606181					Zfp948	Aldh3b1								Timp2	Ptcd2	Meis3	Ap3m1
Sqle		AI837181					Zfp954	Aldh4a1								Tipin	Pter	Mettl17	Ap3m2
Srrm1		AI846148					Zmym1	Aldh6a1								Tlr1	Ptges2	Mfsd4	Ap3s1
Srsf1		AI987944					Zswim3	Aldh7a1								Tlr2	Ptgr1	Mga	Ap4b1
Srsf11		Aida						Aldh9a1								Tma16	Ptrh2	Mib1	Ap4s1
Srsf2		Aif1						Aldoa								Tmem154	Rab19	Micall1	Ap5b1
Srsf5		Aifm1						Aldoc								Tmem180	Rab32	Micu3	Ap5m1
Srsf7		Aifm2						Alg1								Tmem181a	Rab39	Mier1	Apaf1
Ssbp1		Aig1						Alg10b								Tmem192	Rab6b	Mier2	Apba1
Stag3		Aim2						Alg11								Tmem205	Rabif	Mknk1	Apba3
Stat1		Aimp1						Alg12								Tmem86a	Rac3	Mks1	Apeh
Stat2		Aimp2						Alg13								Tnfrsf12a	Rad51d	Mlh1	Aph1a
Stk38l		Aip						Alg14								Tnfsf12	Rangrf	Mlxip	Api5
Stmn1		Ajuba						Alg2								Tnfsf13b	Rbm38	Mms19	Aplf
Stx16		AK010878						Alg5								Tnfsf8	Rdh11	Morc2a	Apmap
Stx4a		Ak1						Alg6								Tnfsf9	Rdh12	Morc3	Apoa1bp
Sulf2		Ak2						Alg8								Tnfsfm13	Rdm1	Mpg	Apob
Syne4		Ak3						Alg9								Tnip1	Retnlg	Mprip	Apobec1
Syt6		Ak6						Alkbh1								Tpm4	Rfc4	Mrpl24	Apobec3
Tacc3		Akap1						Alkbh2								Tpx2	Rinl	Msh3	Apobr
Taf1d		Akap10						Alkbh3								Trim34a	Rit1	mt-Atp6	Apoo
Tagap1		Akap11						Alkbh4								Trpv4	Rnaseh2c	mt-Co1	Apool
Tagln2		Akap13						Alkbh5								Tspan17	Rnf135	mt-Co2	Apoo-ps
Tardbp		Akap5						Alkbh6								Tspan32	Rnf141	mt-Co3	Apopt1
Tcea2		Akap7						Alkbh7								Tspo	Rpa3	mt-Cytb	App
Tcf19		Akap9						Alkbh8								Tuba4a	Rpl26	Mterf3	Appbp2
Tcirg1		Akip1						Alox5								Tubb6	Rpl29	Mtfmt	Aprt
Tfrc		Akirin1						Alox5ap								Tuft1	Rpl7l1	mt-Nd1	Aptx
Tgm1		Akirin2						Als2								Tusc1	Rpp14	mt-Nd4l	Aqr
Tgtp2		Akna						Als2cl								Txndc16	Rpp25l	mt-Rnr1	Araf
Tha1		Akr1a1						Alyref								Uap1l1	Rpp30	mt-Rnr2	Arap1
Thg1l		Akr1b10						Alyref2								Uba52	Rps19bp1	Mutyh	Arap2
Timeless		Akr1b3						Amacr								Ube2l6	Rps4l	Mycbp2	Arcn1
Tipin		Akr1c13						Ambra1								Ube2t	Rrp7a	Mycbpap	Arel1
Tk1		Akr1e1						Amd1								Ung	Rtn4rl1	Myh9	Arf1
Tlr1		Akr7a5						Amd2								Uqcrh	Rwdd2a	Myo18a	Arf2
Tma16		Akt1						Amer1								Usp12	Rwdd2b	Myo6	Arf3
Tmem181a		Akt1s1						Amer2								Usp30	Rwdd4a	Myo7a	Arf4
Tmem191c		Akt2						Amfr								Vcam1	Ryk	Myo9a	Arf6
Tmem80		Akt3						Amigo1								Vill	S100a11	Mysm1	Arfgap1
Tmem86b		Aktip						Ammecr1								Wbscr27	S100a13	Naip6	Arfgap2
Tnf		Alad						Ammecr1l								Wdhd1	S100a9	Napb	Arfgap3
Tnfrsf12a		Alas1						Amn1								Wdr75	S1pr2	Nav2	Arfip1
Tnfsf9		Aldh16a1						Amotl1								Zfp641	Sac3d1	Nav3	Arfip2
Tnip2		Aldh18a1						Ampd2								Zfp932	Sae1	Nbeal1	Arhgap1
Tnni3		Aldh1b1						Amz1								Zmiz2	Saysd1	Ncor1	Arhgap11a
Top2a		Aldh1l1						Amz2								Zwilch	Sco2	Ncor2	Arhgap12
Topbp1		Aldh1l2						Anapc1									Sdf2	Ndor1	Arhgap17
Tor3a		Aldh2						Anapc10									Sdhaf2	Nemf	Arhgap18
Tpcn2		Aldh3a2						Anapc11									Sdhaf4	Nfat5	Arhgap21
Tpm4		Aldh3b1						Anapc13									Sdr42e1	Nfatc2	Arhgap22
Tpx2		Aldh4a1						Anapc16									Sec22a	Nfia	Arhgap23
Trex1		Aldh6a1						Anapc2									Selm	Nfx1	Arhgap25
Trim30a		Aldh7a1						Anapc4									Senp8	Nfxl1	Arhgap26
Trim30b		Aldh9a1						Anapc5									Sesn1	Nipbl	Arhgap27
Trim34a		Aldoa						Anapc7									Sf3b5	Nisch	Arhgap32
Trip6		Aldoc						Ang									Sgce	Nlrp1b	Arhgap35
Trmu		Alg1						Angel1									Sh3bp5l	Nop14	Arhgap5
Tspo		Alg10b						Angel2									Shoc2	Nos1ap	Arhgap9
Tspyl2		Alg11						Angptl3									Shq1	Notch1	Arhgdia
Ttc14		Alg12						Angptl6									Slc10a3	Notch2	Arhgdib
Tubb6		Alg13						Ank2									Slc16a13	Noxo1	Arhgef10l
Tvp23a		Alg14						Ankdd1b									Slc18b1	Npepl1	Arhgef12
Uba7		Alg2						Ankfy1									Slc22a5	Npff	Arhgef18
Ube2c		Alg3						Ankhd1									Slc25a14	Nphp3	Arhgef3
Ube2l6		Alg5						Ankib1									Slc25a26	Nprl3	Arhgef39
Ube2t		Alg6						Ankle2									Slc25a29	Nrd1	Arhgef6
Uckl1		Alg8						Ankmy2									Slc25a33	Nsd1	Arhgef7
Uhrf1		Alg9						Ankra2									Slc27a4	Nsmaf	Arhgef9
Ung		Alkbh1						Ankrd10									Slc30a6	Nup214	Arid1a
Upf3b		Alkbh2						Ankrd11									Slc35b2	Nupr1l	Arid2
Usp18		Alkbh3						Ankrd13a									Slc35f5	Nvl	Arih1
Utp14a		Alkbh4						Ankrd13b									Slc39a1	Ocrl	Arl1
Vamp1		Alkbh5						Ankrd13c									Slc39a10	Odf2	Arl11
Vars		Alkbh6						Ankrd13d									Slc39a3	Odf2l	Arl13b
Vill		Alkbh7						Ankrd17									Slc40a1	Olfr111	Arl15
Wdhd1		Alkbh8						Ankrd24									Slc9a3r2	Otud5	Arl16
Wdr13		Alox5						Ankrd26									Smagp	Paf1	Arl2
Wdr62		Alox5ap						Ankrd27									Smim1	Pag1	Arl2bp
Wdr75		Alpk2						Ankrd28									Smim11	Pan3	Arl4a
Wdr90		Als2						Ankrd32									Smim7	Pank4	Arl4c
Wee1		Als2cl						Ankrd37									Smo	Pard3b	Arl5a
Wfdc17		Alyref						Ankrd39									Smpd1	Parp12	Arl5b
Whsc1		Alyref2						Ankrd40									Snap47	Parp4	Arl6ip1
Xaf1		Amacr						Ankrd42									Snapc2	Parp6	Arl6ip4
Xndc1		Ambra1						Ankrd44									Snrpd2	Parp8	Arl6ip6
Zbp1		Amd1						Ankrd46									Snx20	Pbrm1	Arl8a
Zc3h7a		Amd2						Ankrd49									Spcs2	Pced1a	Arl8b
Zfc3h1		Amdhd2						Ankrd50									Spr	Pcf11	Armc10
Zfp61		Amer1						Ankrd52									Srek1ip1	Pcm1	Armc5
Zfp692		Amer2						Ankrd54									Srprb	Pcnt	Armc7
Zfp932		Amfr						Ankrd9									Ssbp3	Pcsk4	Armc8
Zfp945		Amigo1						Anks1									St8sia4	Pde4d	Armcx2
Zgrf1		Amigo3						Ankzf1									Steap3	Pds5a	Armcx3
Zmynd15		Ammecr1						Ano10									Stradb	Peak1	Armcx6
Znf512b		Ammecr1l						Ano6									Suox	Per3	Armt1
Znfx1		Amn1						Ano7									Supt4a	Pex1	Arnt
Zwilch		Amotl1						Ano8									Syce2	Pfkfb2	Arpc1a
		Ampd2						Anp32a									Taco1	Phc3	Arpc2
		Ampd3						Anp32e									Taf12	Phf12	Arpc3
		Amz1						Anxa3									Tbcb	Phf14	Arpc4
		Amz2						Anxa6									Tbcc	Phf20l1	Arpc5
		Anapc1						Anxa7									Tdp1	Phf3	Arpc5l
		Anapc10						Anxa9									Tefm	Phip	Arpp19
		Anapc11						Ap1ar									Tfb1m	Phka1	Arrb1
		Anapc13						Ap1b1									Tgds	Phka2	Arrb2
		Anapc16						Ap1g1									Thap11	Phkg2	Arrdc3
		Anapc2						Ap1m1									Thbs2	Phxr4	Arsa
		Anapc4						Ap1s1									Them6	Phykpl	Arsb
		Anapc5						Ap1s2									Thnsl1	Pi4ka	Arsk
		Anapc7						Ap2a1									Timm13	Pias3	Art3
		Ang						Ap2a2									Timm17b	Pick1	Arv1
		Angel1						Ap2b1									Timm22	Pigo	Arvcf
		Angel2						Ap2m1									Timm9	Pik3r1	As3mt
		Angptl3						Ap2s1									Tiprl	Pikfyve	Asah1
		Angptl6						Ap3b1									Tldc1	Pitpnm1	Asap3
		Ank						Ap3d1									Tm2d2	Pkd1	Asb1
		Ank2						Ap3m1									Tm2d3	Pkn1	Asb10
		Ankdd1b						Ap3m2									Tmem100	Pknox1	Asb13
		Ankfy1						Ap3s1									Tmem101	Plcb2	Asb2
		Ankhd1						Ap3s2									Tmem107	Plcg1	Asb3
		Ankib1						Ap4b1									Tmem115	Pld2	Asb6
		Ankle2						Ap4e1									Tmem120a	Plekhg2	Asb7
		Ankmy2						Ap4m1									Tmem129	Plekhn1	Asb8
		Ankra2						Ap4s1									Tmem156	Pln	Ascc2
		Ankrd10						Ap5b1									Tmem160	Pogz	Asf1a
		Ankrd11						Ap5m1									Tmem17	Polg	Ash2l
		Ankrd12						Ap5z1									Tmem177	Polr3f	Asl
		Ankrd13a						Apaf1									Tmem18	Polr3gl	Asna1
		Ankrd13b						Apba1									Tmem185b	Pou2f2	Asnsd1
		Ankrd13c						Apba3									Tmem230	Ppcdc	Asph
		Ankrd13d						Apbb1ip									Tmem237	Ppig	Asrgl1
		Ankrd17						Apc									Tmem261	Ppil2	Aste1
		Ankrd24						Apeh									Tmem29	Ppm1m	Asun
		Ankrd26						Aph1a									Tmem42	Ppp1r12b	Asxl1
		Ankrd27						Aph1b									Tmem52	Ppp1r12c	Atad1
		Ankrd28						Api5									Tmem53	Ppp1r9a	Atad5
		Ankrd32						Apip									Tmem68	Ppp5c	Atat1
		Ankrd37						Aplf									Tmem70	Prdm2	Ate1
		Ankrd39						Aplp1									Tmsb10	Preb	Atf1
		Ankrd40						Apmap									Tmtc4	Prkab2	Atf2
		Ankrd42						Apoa1bp									Tmub1	Prkcb	Atf4
		Ankrd44						Apob									Tmx2	Prkcd	Atf6
		Ankrd46						Apobec1									Tnni2	Prkce	Atf6b
		Ankrd49						Apobec3									Tpgs1	Prkdc	Atf7ip
		Ankrd50						Apobr									Tpgs2	Proser1	Atg10
		Ankrd52						Apoo									Tprn	Prpf40b	Atg12
		Ankrd54						Apool									Trappc2	Prpf4b	Atg13
		Ankrd9						Apoo-ps									Trdmt1	Prr3	Atg14
		Anks1						Apopt1									Trim32	Prrc2a	Atg2a
		Anks6						App									Trim59	Prrc2b	Atg2b
		Ankzf1						Appbp2									Triqk	Prrc2c	Atg3
		Ano10						Appl1									Trmt44	Psme4	Atg4a
		Ano6						Aprt									Tsen15	Ptbp2	Atg4b
		Ano7						Aptx									Tsen34	Ptger1	Atg4d
		Ano8						Aqr									Tssc1	Ptprc	Atg5
		Anp32a						Araf									Ttc30a1	Pyroxd2	Atg7
		Anp32e						Arap1									Ttc30a2	R3hdm1	Atg9a
		Antxr2						Arap2									Ttc30b	Rabep1	Atic
		Anxa11						Arcn1									Ttc32	Rabep2	Atl1
		Anxa3						Arel1									Tti1	Rad54l2	Atl2
		Anxa4						Arf1									Ttll1	Rad9b	Atl3
		Anxa5						Arf2									Tusc2	Ralgapa1	Atmin
		Anxa6						Arf3									Tut1	Ranbp2	Atn1
		Anxa7						Arf4									Tvp23b	Rasa4	Atox1
		Anxa9						Arf5									Txndc12	Rasal3	Atp10d
		Ap1ar						Arf6									Txndc15	Rb1cc1	Atp11a
		Ap1b1						Arfgap1									Txnl4b	Rbak	Atp11b
		Ap1g1						Arfgap2									Tymp	Rbbp6	Atp11c
		Ap1m1						Arfgap3									Tysnd1	Rbck1	Atp13a1
		Ap1s1						Arfgef1									Tyw3	Rbm26	Atp13a3
		Ap1s2						Arfip1									Ubl7	Rbm33	Atp1a1
		Ap2a1						Arfip2									Ubr7	Rbm39	Atp1b3
		Ap2a2						Arfrp1									Ufsp1	Rbm5	Atp2a2
		Ap2b1						Arglu1									Umad1	Rbm6	Atp2a3
		Ap2m1						Arhgap1									Umps	Rbmx	Atp5a1
		Ap2s1						Arhgap11a									Unc5cl	Rc3h2	Atp5b
		Ap3b1						Arhgap12									Upk1b	Rdh5	Atp5c1
		Ap3d1						Arhgap17									Upp2	Rel	Atp5d
		Ap3m1						Arhgap18									Uqcc1	Rell2	Atp5e
		Ap3m2						Arhgap21									Uqcc2	Rev1	Atp5f1
		Ap3s1						Arhgap22									Ust	Rexo1	Atp5g1
		Ap3s2						Arhgap23									Vkorc1l1	Rfc2	Atp5g2
		Ap4b1						Arhgap25									Vma21	Rfng	Atp5g3
		Ap4e1						Arhgap26									Wdr18	Rhebl1	Atp5h
		Ap4m1						Arhgap27									Wdr89	Ric1	Atp5j
		Ap4s1						Arhgap30									Wdr92	Rictor	Atp5j2
		Ap5b1						Arhgap32									Wfdc21	Rif1	Atp5l
		Ap5m1						Arhgap35									Wrap53	Rint1	Atp5o
		Ap5s1						Arhgap39									Wrap73	Rlim	Atp5s
		Ap5z1						Arhgap5									Wrb	Rmnd1	Atp5sl
		Apaf1						Arhgap9									Xrcc5	Rnasel	Atp6ap1
		Apba1						Arhgdia									Xylb	Rnf123	Atp6ap2
		Apba3						Arhgdib									Ybey	Rnf20	Atp6v0a1
		Apbb1ip						Arhgef10l									Yif1a	Rnf214	Atp6v0a2
		Apbb2						Arhgef11									Zc4h2	Rnf216	Atp6v0b
		Apc						Arhgef12									Zcchc17	Rnpc3	Atp6v0c
		Apeh						Arhgef18									Zfp128	Rnpep	Atp6v0d1
		Apex1						Arhgef2									Zfp14	RP24-492O4.5	Atp6v0e
		Apex2						Arhgef3									Zfp213	Rpia	Atp6v0e2
		Aph1a						Arhgef6									Zfp235	Rprd2	Atp6v1b2
		Aph1b						Arhgef7									Zfp358	Rps6kb1	Atp6v1c1
		Api5						Arhgef9									Zfp37	Rrbp1	Atp6v1d
		Apip						Arid1a									Zfp426	Rsad1	Atp6v1e1
		Apitd1						Arid1b									Zfp444	Rsrc2	Atp6v1f
		Aplf						Arid2									Zfp455	Rufy2	Atp6v1g1
		Aplp1						Arid3a									Zfp467	Rufy3	Atp6v1h
		Aplp2						Arid3b									Zfp493	Runx1	Atp7a
		Apmap						Arid4a									Zfp524	Rwdd3	Atp8a2
		Apoa1bp						Arid4b									Zfp526	Safb	Atp8b1
		Apob						Arih1									Zfp558	Samhd1	Atp8b2
		Apobec1						Arih2									Zfp574	Sap130	Atp9a
		Apobec2						Arl1									Zfp703	Sap25	Atp9b
		Apobec3						Arl10									Zfp747	Sat2	Atpaf1
		Apobr						Arl11									Zfp763	Sbf1	Atpaf2
		Apoe						Arl13b									Zfp771	Sbf2	Atpif1
		Apoo						Arl14ep									Zfp775	Sbno1	Atraid
		Apool						Arl15									Zfp791	Scaf11	Atrip
		Apoo-ps						Arl16									Zfp82	Scaper	Atrn
		Apopt1						Arl2									Zfp84	Sclt1	Atxn1
		App						Arl2bp									Zfp846	Sdccag3	Atxn10
		Appbp2						Arl3									Zfp85	Sdr39u1	Atxn1l
		Appl1						Arl4a									Zfp870	Sec24a	Atxn3
		Appl2						Arl4c									Zfp874a	Sema4g	Atxn7l2
		Aprt						Arl4d									Zfyve21	Senp2	Atxn7l3
		Aptx						Arl5a									Zhx2	Serhl	Atxn7l3b
		Aqr						Arl5b									Zkscan4	Setd2	AU019823
		Araf						Arl6									Zmat5	Setd5	AU040320
		Arap1						Arl6ip1									Znhit1	Setx	AU041133
		Arap2						Arl6ip4									Znhit2	Sfi1	Auh
		Arap3						Arl6ip5									Znrd1	Sfpq	Aup1
		Arcn1						Arl6ip6									Znrd1as	Sfswap	Aurkaip1
		Arel1						Arl8a									Zscan22	Sharpin	Avl9
		Arf1						Arl8b									Zswim1	Sik2	AW011738
		Arf2						Armc1										Sirt4	AW554918
		Arf3						Armc10										Sirt7	Axin1
		Arf4						Armc5										Skil	Azi2
		Arf5						Armc6										Slc22a17	Azin1
		Arf6						Armc7										Slc25a28	B230118H07Rik
		Arfgap1						Armc8										Slc25a3	B230219D22Rik
		Arfgap2						Armc9										Slc25a36	B3galnt2
		Arfgap3						Armcx2										Slc25a37	B3galt5
		Arfgef1						Armcx3										Slc25a38	B3gat3
		Arfgef2						Armcx5										Slc36a1	B3glct
		Arfip1						Armcx6										Slc4a1ap	B3gnt2
		Arfip2						Armt1										Slc9a8	B4galnt1
		Arfrp1						Arnt										Slk	B4galt1
		Arglu1						Arpc1a										Slmo1	B4galt5
		Arhgap1						Arpc1b										Sltm	B4galt6
		Arhgap11a						Arpc2										Smarca2	B4galt7
		Arhgap12						Arpc3										Smarcc2	B630005N14Rik
		Arhgap17						Arpc4										Smc5	B930041F14Rik
		Arhgap18						Arpc5										Smg1	B9d1
		Arhgap19						Arpc5l										Smg5	B9d2
		Arhgap21						Arpp19										Smg6	Babam1
		Arhgap22						Arrb1										Smg9	Bach1
		Arhgap23						Arrb2										Smpd5	Bach2
		Arhgap25						Arrdc1										Snapc3	Bag1
		Arhgap26						Arrdc3										Snapin	Bag3
		Arhgap27						Arsa										Snrnp48	Bag5
		Arhgap29						Arsb										Snrnp70	Bag6
		Arhgap30						Arsk										Snx22	Bahcc1
		Arhgap32						Art3										Snx29	Bahd1
		Arhgap35						Arv1										Snx32	Bak1
		Arhgap39						Arvcf										Soga1	Banf1
		Arhgap5						As3mt										Son	Bap1
		Arhgap9						Asah1										Sp140	Batf
		Arhgdia						Asap1										Spaca6	Batf2
		Arhgdib						Asap3										Spag9	Batf3
		Arhgef10l						Asb1										Spata1	Bax
		Arhgef11						Asb10										Specc1	Bbc3
		Arhgef12						Asb13										Spen	Bbs1
		Arhgef18						Asb2										Spopl	Bbs10
		Arhgef2						Asb3										Sptan1	Bbs12
		Arhgef25						Asb6										Sptbn1	Bbs4
		Arhgef3						Asb7										Srcap	Bbs5
		Arhgef4						Asb8										Srek1	Bbs7
		Arhgef40						Ascc1										Srpk2	Bbs9
		Arhgef6						Ascc2										Srpk3	BC003331
		Arhgef7						Ascc3										Srrm2	BC003965
		Arhgef9						Ascl2										Srrt	BC004004
		Arid1a						Asf1a										Ssh2	BC005624
		Arid1b						Ash1l										Stab1	BC017158
		Arid2						Ash2l										Stag1	BC022687
		Arid3a						Asl										Stard9	BC023829
		Arid3b						Asna1										Stk16	BC024978
		Arid4a						Asnsd1										Stk25	BC026585
		Arid4b						Asph										Stxbp4	BC027231
		Arid5b						Aspscr1										Sugp2	BC028528
		Arih1						Asrgl1										Supt20	BC030336
		Arih2						Aste1										Suv420h1	BC048403
		Arl1						Asun										Suv420h2	BC049352
		Arl10						Asxl1										Sv2a	BC052040
		Arl11						Asxl2										Synj1	Bcap29
		Arl13b						Atad1										Taf1	Bcap31
		Arl14ep						Atad2b										Taf15	Bcas2
		Arl15						Atad5										Tanc2	Bcas3
		Arl16						Atat1										Taok1	Bcat2
		Arl2						Ate1										Taok2	Bccip
		Arl2bp						Atf1										Tarbp2	Bckdhb
		Arl3						Atf2										Tatdn3	Bckdk
		Arl4a						Atf4										Taz	Bcl10
		Arl4c						Atf6										Tbc1d24	Bcl11a
		Arl4d						Atf6b										Tbc1d9b	Bcl2a1a
		Arl5a						Atf7										Tbce	Bcl2a1d
		Arl5b						Atf7ip										Tbx6	Bcl2l1
		Arl6						Atg10										Tcerg1	Bcl2l12
		Arl6ip1						Atg101										Tcf25	Bcl2l13
		Arl6ip4						Atg12										Tchp	Bcl6
		Arl6ip5						Atg13										Tef	Bcl7b
		Arl6ip6						Atg14										Telo2	Bcl7c
		Arl8a						Atg16l1										Tet3	Bcl9
		Arl8b						Atg2a										Tex9	Bcl9l
		Armc1						Atg2b										Thap3	Bco2
		Armc10						Atg3										Thoc1	Bcor
		Armc5						Atg4a										Thoc2	Bcr
		Armc6						Atg4b										Thrap3	Becn1
		Armc7						Atg4c										Tia1	Bend3
		Armc8						Atg4d										Tial1	Bet1
		Armc9						Atg5										Timm44	Bet1l
		Armcx2						Atg7										Tle2	Bfar
		Armcx3						Atg9a										Tmc4	Bhlhe41
		Armcx5						Atic										Tmcc3	Bicd2
		Armcx6						Atl1										Tmem183a	Bid
		Armt1						Atl2										Tmem199	Bik
		Arnt						Atl3										Tmem91	Bin3
		Arntl						Atm										Tmf1	Birc2
		Arpc1a						Atmin										Tnrc18	Birc5
		Arpc1b						Atn1										Tnrc6a	Blcap
		Arpc2						Atox1										Tnrc6b	Blmh
		Arpc3						Atp10d										Tnrc6c	Blnk
		Arpc4						Atp11a										Tom1l2	Bloc1s1
		Arpc5						Atp11b										Top3b	Bloc1s2
		Arpc5l						Atp11c										Tpcn1	Bloc1s3
		Arpp19						Atp13a1										Tpr	Bloc1s4
		Arrb1						Atp13a3										Tra2a	Bloc1s6
		Arrb2						Atp1a1										Trafd1	Blvra
		Arrdc1						Atp1b3										Trak2	Blvrb
		Arrdc2						Atp2a2										Trim12a	Blzf1
		Arrdc3						Atp2a3										Trim12c	Bmf
		Arrdc4						Atp2c1										Trim26	Bmi1
		Arsa						Atp5a1										Trim3	Bmp1
		Arsb						Atp5b										Trim41	Bmp2k
		Arsk						Atp5c1										Trim44	Bmpr1a
		Art3						Atp5d										Trim56	Bmpr2
		Arv1						Atp5e										Trip11	Bms1
		Arvcf						Atp5f1										Trip12	Bnip1
		As3mt						Atp5g1										Trmt1	Bnip3l
		Asah1						Atp5g2										Trmt13	Bod1
		Asap1						Atp5g3										Trmt2a	Bola3
		Asap3						Atp5h										Trpm2	Bop1
		Asb1						Atp5j										Trrap	Bora
		Asb10						Atp5j2										Trub1	Bpgm
		Asb13						Atp5k										Tsc1	Bphl
		Asb2						Atp5l										Tsc22d2	Bpifb4
		Asb3						Atp5o										Tstd1	Bpnt1
		Asb6						Atp5s										Ttc3	Brap
		Asb7						Atp5sl										Ttll4	Brat1
		Asb8						Atp6ap1										Ttll5	Brd1
		Ascc1						Atp6ap2										Tubgcp3	Brd2
		Ascc2						Atp6v0a1										Tubgcp4	Brd3
		Ascc3						Atp6v0a2										Tulp4	Brd7
		Ascl2						Atp6v0b										Tyk2	Brd8
		Asf1a						Atp6v0c										Tyw5	Bre
		Ash1l						Atp6v0d1										U2surp	Bri3bp
		Ash2l						Atp6v0e										Ubap2l	Brix1
		Asl						Atp6v0e2										Ubn2	Brk1
		Asna1						Atp6v1b2										Ubp1	Brms1
		Asnsd1						Atp6v1c1										Ubr1	Brms1l
		Asph						Atp6v1d										Ubr2	Brox
		Aspscr1						Atp6v1e1										Ubr3	Brwd1
		Asrgl1						Atp6v1f										Ubr4	Bscl2
		Aste1						Atp6v1g1										Ubxn11	Bsdc1
		Asun						Atp6v1g2										Ufd1l	Bsg
		Asxl1						Atp6v1h										Ugt1a6a	Bsn
		Asxl2						Atp7a										Uimc1	Btaf1
		Atad1						Atp8a1										Ulk3	Btbd1
		Atad2b						Atp8a2										Unc13d	Btbd19
		Atad5						Atp8b1										Unk	Btbd2
		Atat1						Atp8b2										Upf2	Btbd7
		Ate1						Atp9a										Usp16	Btbd9
		Atf1						Atp9b										Usp19	Btf3
		Atf2						Atpaf1										Usp34	Btf3l4
		Atf4						Atpaf2										Usp35	Btg1
		Atf6						Atpif1										Usp40	Btg2
		Atf6b						Atr										Usp7	Btg3
		Atf7						Atraid										Vamp2	Btk
		Atf7ip						Atrip										Vps13b	Btrc
		Atg10						Atrn										Vps16	Bub1
		Atg101						Atrx										Vps54	Bub1b
		Atg12						Atxn1										Vps9d1	Bud13
		Atg13						Atxn10										Wapal	Bud31
		Atg14						Atxn1l										Wdfy3	Bysl
		Atg16l1						Atxn2										Wdr31	Bzw1
		Atg2a						Atxn2l										Wdr38	C030039L03Rik
		Atg2b						Atxn3										Wdr60	C130026I21Rik
		Atg3						Atxn7										Wdr83	C130050O18Rik
		Atg4a						Atxn7l1										Whamm	C1d
		Atg4b						Atxn7l2										Whsc1l1	C1galt1
		Atg4c						Atxn7l3										Wnk1	C1galt1c1
		Atg4d						Atxn7l3b										Wsb1	C1qa
		Atg5						AU019823										Xkr6	C1qb
		Atg7						AU022252										Xpo1	C1qbp
		Atg9a						AU040320										Xpo4	C1qc
		Atic						AU041133										Xrn1	C1ra
		Atl1						Auh										Ylpm1	C1rl
		Atl2						Aup1										Ythdc1	C230062I16Rik
		Atl3						Aurkaip1										Ythdc2	C2cd2l
		Atm						Aven										Zbtb20	C2cd3
		Atmin						Avl9										Zbtb34	C2cd5
		Atn1						AW011738										Zc3h11a	C330007P06Rik
		Atox1						AW146154										Zc3h12a	C330018D20Rik
		Atp10d						AW549877										Zc3h13	C330027C09Rik
		Atp11a						AW554918										Zc3h18	C3ar1
		Atp11b						Axin1										Zcchc11	C5ar1
		Atp11c						Azi2										Zcchc6	C5ar2
		Atp13a1						Azin1										Zcchc7	C78339
		Atp13a2						B230118H07Rik										Zcchc8	C87436
		Atp13a3						B230219D22Rik										Zcrb1	C8g
		Atp1a1						B3galnt1										Zcwpw1	Caap1
		Atp1a3						B3galnt2										Zdhhc4	Cab39
		Atp1b3						B3galt4										Zeb1	Cab39l
		Atp2a2						B3galt5										Zeb2	Cabin1
		Atp2a3						B3gat3										Zfand1	Cables2
		Atp2b1						B3glct										Zfp106	Cacfd1
		Atp2c1						B3gnt2										Zfp142	Cacnb1
		Atp5a1						B3gntl1										Zfp236	Cacnb2
		Atp5b						B4galnt1										Zfp276	Cactin
		Atp5c1						B4galt1										Zfp318	Cacul1
		Atp5d						B4galt5										Zfp326	Cad
		Atp5e						B4galt6										Zfp329	Calcoco1
		Atp5f1						B4galt7										Zfp335	Calhm2
		Atp5g1						B4gat1										Zfp36	Calm1
		Atp5g2						B630005N14Rik										Zfp398	Calm3
		Atp5g3						B930041F14Rik										Zfp40	Calu
		Atp5h						B9d1										Zfp407	Camk1
		Atp5j						B9d2										Zfp408	Camk2b
		Atp5j2						Babam1										Zfp414	Camk2d
		Atp5k						Bace1										Zfp445	Camk2g
		Atp5l						Bach1										Zfp488	Camk2n1
		Atp5o						Bach2										Zfp512	Camkk1
		Atp5s						Bad										Zfp579	Camkmt
		Atp5sl						Bag1										Zfp644	Caml
		Atp6ap1						Bag3										Zfp653	Camsap1
		Atp6ap2						Bag4										Zfp687	Camsap2
		Atp6v0a1						Bag5										Zfp740	Camta1
		Atp6v0a2						Bag6										Zfp871	Cand1
		Atp6v0b						Bahcc1										Zfp942	Cand2
		Atp6v0c						Bahd1										Zfp956	Cant1
		Atp6v0d1						Bak1										Zfr	Canx
		Atp6v0e						Banf1										Zfyve26	Capn10
		Atp6v0e2						Bap1										Zfyve27	Capn11
		Atp6v1a						Batf										Zgpat	Capn15
		Atp6v1b2						Batf2										Zmym6	Capn2
		Atp6v1c1						Batf3										Znrf1	Capn3
		Atp6v1d						Bax										Zrsr2	Capn7
		Atp6v1e1						Baz1a										Zscan26	Capns1
		Atp6v1f						Baz1b										Zswim8	Capns2
		Atp6v1g1						Baz2a										Zufsp	Caprin1
		Atp6v1g2						Baz2b											Caprin2
		Atp6v1h						Bbc3											Capza1
		Atp7a						Bbip1											Capza2
		Atp8a1						Bbs1											Capzb
		Atp8a2						Bbs10											Car7
		Atp8b1						Bbs12											Card11
		Atp8b2						Bbs4											Carhsp1
		Atp9a						Bbs5											Carkd
		Atp9b						Bbs7											Carns1
		Atpaf1						Bbs9											Cars
		Atpaf2						Bbx											Cars2
		Atpif1						BC003331											Casc3
		Atr						BC003965											Casc4
		Atraid						BC004004											Casc5
		Atrip						BC005537											Casd1
		Atrn						BC005624											Cask
		Atrx						BC017158											Casp1
		Atxn1						BC017643											Casp12
		Atxn10						BC022687											Casp2
		Atxn1l						BC023829											Casp7
		Atxn2						BC024978											Casp8
		Atxn2l						BC026585											Casp8ap2
		Atxn3						BC027231											Casp9
		Atxn7						BC028528											Cass4
		Atxn7l1						BC029214											Cat
		Atxn7l2						BC030336											Cbfa2t2
		Atxn7l3						BC031181											Cbfa2t3
		Atxn7l3b						BC048403											Cbfb
		AU019823						BC049352											Cbl
		AU022252						BC052040											Cblb
		AU040320						Bcap29											Cbll1
		AU041133						Bcap31											Cbr3
		Auh						Bcas2											Cbr4
		Aup1						Bcas3											Cbwd1
		Aurkaip1						Bcat2											Cbx1
		Aven						Bccip											Cbx2
		Avl9						Bcdin3d											Cbx3
		Avpi1						Bckdhb											Cbx4
		AW011738						Bckdk											Cbx7
		AW146154						Bcl10											Cc2d1a
		AW209491						Bcl11a											Cc2d2a
		AW549877						Bcl2											Ccar2
		AW554918						Bcl2a1a											Ccbl1
		Axin1						Bcl2a1d											Ccdc101
		Azi2						Bcl2l1											Ccdc102a
		Azin1						Bcl2l12											Ccdc107
		B230118H07Rik						Bcl2l13											Ccdc114
		B230219D22Rik						Bcl6											Ccdc115
		B2m						Bcl7a											Ccdc117
		B3galnt1						Bcl7b											Ccdc12
		B3galnt2						Bcl7c											Ccdc125
		B3galt4						Bcl9											Ccdc130
		B3galt5						Bcl9l											Ccdc132
		B3galt6						Bclaf1											Ccdc137
		B3gat3						Bco2											Ccdc14
		B3glct						Bcor											Ccdc149
		B3gnt2						Bcr											Ccdc15
		B3gntl1						Bdp1											Ccdc157
		B4galnt1						Becn1											Ccdc163
		B4galt1						Bend3											Ccdc166
		B4galt3						Bend6											Ccdc167
		B4galt4						Bet1											Ccdc174
		B4galt5						Bet1l											Ccdc181
		B4galt6						Bfar											Ccdc22
		B4galt7						Bhlhe41											Ccdc23
		B4gat1						Bicd2											Ccdc25
		B630005N14Rik						Bid											Ccdc28a
		B930041F14Rik						Bik											Ccdc28b
		B9d1						Bin3											Ccdc32
		B9d2						Birc2											Ccdc34
		Babam1						Birc3											Ccdc43
		Bace1						Birc6											Ccdc47
		Bach1						Bivm											Ccdc50
		Bach2						Blcap											Ccdc53
		Bad						Blm											Ccdc55
		Bag1						Blmh											Ccdc58
		Bag2						Blnk											Ccdc59
		Bag3						Bloc1s1											Ccdc6
		Bag4						Bloc1s2											Ccdc61
		Bag5						Bloc1s3											Ccdc64
		Bag6						Bloc1s4											Ccdc66
		Bahcc1						Bloc1s5											Ccdc71
		Bahd1						Bloc1s6											Ccdc71l
		Baiap2						Blvra											Ccdc73
		Baiap2l1						Blvrb											Ccdc77
		Bak1						Blzf1											Ccdc8
		Banf1						Bmf											Ccdc85a
		Banp						Bmi1											Ccdc85b
		Bap1						Bmp1											Ccdc91
		Basp1						Bmp2k											Ccdc94
		Batf						Bmpr1a											Ccdc97
		Batf2						Bmpr2											Ccl27a
		Batf3						Bms1											Ccl6
		Bax						Bnip1											Ccl9
		Baz1a						Bnip2											Ccm2
		Baz1b						Bnip3l											Ccna2
		Baz2a						Bod1											Ccnb1
		Baz2b						Bod1l											Ccnc
		Bbc3						Bola1											Ccnd2
		Bbip1						Bola3											Ccnd3
		Bbs1						Bop1											Ccndbp1
		Bbs10						Bora											Ccne1
		Bbs12						Bpgm											Ccne2
		Bbs2						Bphl											Ccnf
		Bbs4						Bpifb4											Ccng1
		Bbs5						Bpnt1											Ccnh
		Bbs7						Bptf											Ccni
		Bbs9						Braf											Ccnj
		Bbx						Brap											Ccnjl
		BC003331						Brat1											Ccnk
		BC003965						Brca2											Ccnt1
		BC004004						Brcc3											Ccny
		BC005537						Brd1											Ccnyl1
		BC005624						Brd2											Ccpg1
		BC017158						Brd3											Ccr1
		BC017643						Brd4											Ccr2
		BC022687						Brd7											Ccr3
		BC023829						Brd8											Ccr6
		BC024978						Brd9											Ccrn4l
		BC026585						Bre											Ccs
		BC027231						Brf1											Ccser2
		BC028528						Brf2											Cct2
		BC029214						Bri3bp											Cct4
		BC030336						Brix1											Cct7
		BC031181						Brk1											Ccz1
		BC035044						Brms1											Cd14
		BC048403						Brms1l											Cd180
		BC049352						Brox											Cd200r1
		BC052040						Brpf1											Cd276
		BC055324						Brpf3											Cd2ap
		BC068281						Brwd1											Cd2bp2
		Bcap29						Bscl2											Cd300ld
		Bcap31						Bsdc1											Cd300lh
		Bcas2						Bsg											Cd37
		Bcas3						Bsn											Cd3eap
		Bcat2						Btaf1											Cd47
		Bccip						Btbd1											Cd48
		Bcdin3d						Btbd17											Cd53
		Bckdhb						Btbd19											Cd59a
		Bckdk						Btbd2											Cd68
		Bcl10						Btbd6											Cd79b
		Bcl11a						Btbd7											Cd80
		Bcl2						Btbd8											Cd81
		Bcl2a1a						Btbd9											Cd82
		Bcl2a1d						Btd											Cd86
		Bcl2l1						Btf3											Cd9
		Bcl2l11						Btf3l4											Cdadc1
		Bcl2l12						Btg1											Cdan1
		Bcl2l13						Btg2											Cdc123
		Bcl6						Btg3											Cdc14a
		Bcl7a						Btk											Cdc14b
		Bcl7b						Btrc											Cdc16
		Bcl7c						Bub3											Cdc23
		Bcl9						Bud13											Cdc25a
		Bcl9l						Bud31											Cdc26
		Bclaf1						Bysl											Cdc27
		Bco2						Bzw1											Cdc34
		Bcor						C030039L03Rik											Cdc37
		Bcr						C130026I21Rik											Cdc37l1
		Bcs1l						C130050O18Rik											Cdc40
		Bdp1						C1d											Cdc42
		Becn1						C1galt1											Cdc42bpb
		Bend3						C1galt1c1											Cdc42ep2
		Bend6						C1qa											Cdc42ep3
		Bet1						C1qb											Cdc42se1
		Bet1l						C1qbp											Cdc42se2
		Bfar						C1qc											Cdc5l
		Bhlhb9						C1ra											Cdc6
		Bhlhe41						C1rl											Cdc7
		Bicd2						C230052I12Rik											Cdc73
		Bid						C230062I16Rik											Cdca2
		Bik						C2cd2											Cdca4
		Bin1						C2cd2l											Cdca8
		Bin2						C2cd3											Cdh23
		Bin3						C2cd5											Cdip1
		Birc2						C330007P06Rik											Cdipt
		Birc3						C330018D20Rik											Cdk10
		Birc6						C330027C09Rik											Cdk13
		Bivm						C3ar1											Cdk14
		Blcap						C5ar2											Cdk17
		Blm						C730034F03Rik											Cdk2
		Blmh						C78339											Cdk20
		Blnk						C87436											Cdk4
		Bloc1s1						C8g											Cdk5
		Bloc1s2						Caap1											Cdk5rap2
		Bloc1s3						Cab39											Cdk7
		Bloc1s4						Cab39l											Cdk9
		Bloc1s5						Cabin1											Cdkal1
		Bloc1s6						Cables2											Cdkn1b
		Blvra						Cacfd1											Cdkn2aip
		Blvrb						Cacnb1											Cdkn2c
		Blzf1						Cacnb2											Cdkn2d
		Bmf						Cactin											Cdpf1
		Bmi1						Cacul1											Cds1
		Bmp1						Cad											Cds2
		Bmp2k						Calcoco1											Cdt1
		Bmpr1a						Calcrl											Cdv3
		Bmpr2						Calhm2											Cdyl
		Bms1						Calm1											Cdyl2
		Bmyc						Calm3											Cebpa
		Bnip1						Calu											Cebpb
		Bnip2						Camk1											Cebpg
		Bnip3						Camk1d											Cebpz
		Bnip3l						Camk2a											Cecr5
		Bod1						Camk2b											Cela1
		Bod1l						Camk2d											Celf2
		Bola1						Camk2g											Cenpb
		Bola3						Camk2n1											Cenpc1
		Bop1						Camkk1											Cenpj
		Bora						Camkk2											Cenpk
		Bpgm						Camkmt											Cenpo
		Bphl						Caml											Cenpp
		Bpifb4						Camsap1											Cenpq
		Bpnt1						Camsap2											Cenpu
		Bptf						Camta1											Cenpv
		Braf						Camta2											Cep104
		Brap						Cand1											Cep112
		Brat1						Cand2											Cep120
		Brca2						Cant1											Cep128
		Brcc3						Canx											Cep152
		Brd1						Capn10											Cep162
		Brd2						Capn11											Cep164
		Brd3						Capn15											Cep170
		Brd4						Capn2											Cep192
		Brd7						Capn3											Cep41
		Brd8						Capn7											Cep44
		Brd9						Capns1											Cep57
		Bre						Capns2											Cep57l1
		Brf1						Caprin1											Cep63
		Brf2						Caprin2											Cep72
		Bri3						Capza1											Cep76
		Bri3bp						Capza2											Cep78
		Brix1						Capzb											Cep85
		Brk1						Car7											Cep97
		Brms1						Card11											Cept1
		Brms1l						Card9											Cercam
		Brox						Carf											Cerk
		Brpf1						Carhsp1											Cers1
		Brpf3						Carkd											Cers2
		Brwd1						Carm1											Cers4
		Bscl2						Carns1											Cers5
		Bsdc1						Cars											Cetn2
		Bsg						Cars2											Cetn3
		Bsn						Casc3											Cetn4
		Btaf1						Casc4											Cfap126
		Btbd1						Casd1											Cfap20
		Btbd10						Cask											Cfap36
		Btbd17						Casp1											Cfap43
		Btbd19						Casp12											Cfap74
		Btbd2						Casp2											Cfap97
		Btbd6						Casp3											Cfdp1
		Btbd7						Casp6											Cfh
		Btbd8						Casp7											Cfl1
		Btbd9						Casp8											Cggbp1
		Btd						Casp8ap2											Cgref1
		Btf3						Casp9											Cgrrf1
		Btf3l4						Cass4											Chad
		Btg1						Cat											Champ1
		Btg2						Catip											Chchd1
		Btg3						Catsper2											Chchd2
		Btk						Cbfa2t2											Chchd3
		Btrc						Cbfa2t3											Chchd5
		Bub3						Cbfb											Chchd7
		Bud13						Cbl											Chd1l
		Bud31						Cblb											Chek1
		Bysl						Cbll1											Chek2
		Bzw1						Cbr1											Cherp
		Bzw2						Cbr3											Chfr
		C030039L03Rik						Cbr4											Chic2
		C130026I21Rik						Cbwd1											Chil1
		C130050O18Rik						Cbx1											Chka
		C1d						Cbx2											Chm
		C1galt1						Cbx3											Chml
		C1galt1c1						Cbx4											Chmp1a
		C1qa						Cbx7											Chmp2a
		C1qb						Cbx8											Chmp2b
		C1qbp						Cby1											Chmp3
		C1qc						Cc2d1a											Chmp4b
		C1ra						Cc2d1b											Chmp5
		C1rl						Cc2d2a											Chmp6
		C230052I12Rik						Ccar1											Chmp7
		C230062I16Rik						Ccar2											Chn2
		C2cd2						Ccbl1											Chp1
		C2cd2l						Ccbl2											Chpf2
		C2cd3						Ccdc101											Chpt1
		C2cd5						Ccdc102a											Chrac1
		C330007P06Rik						Ccdc107											Chst10
		C330018D20Rik						Ccdc114											Chst11
		C330027C09Rik						Ccdc115											Chst12
		C3ar1						Ccdc117											Chst14
		C5ar2						Ccdc12											Chst15
		C730034F03Rik						Ccdc124											Chsy1
		C78339						Ccdc125											Chtop
		C87436						Ccdc126											Churc1
		C8g						Ccdc127											Ciao1
		Caap1						Ccdc130											Ciapin1
		Cab39						Ccdc132											Ciart
		Cab39l						Ccdc14											Cib1
		Cabin1						Ccdc142											Cic
		Cables1						Ccdc149											Cipc
		Cables2						Ccdc15											Cir1
		Cacfd1						Ccdc157											Cirh1a
		Cacna1a						Ccdc163											Cisd1
		Cacna1d						Ccdc166											Cisd2
		Cacna1s						Ccdc167											Cisd3
		Cacnb1						Ccdc17											Cit
		Cacnb2						Ccdc171											Cited2
		Cactin						Ccdc173											Ckap2l
		Cacul1						Ccdc174											Ckap5
		Cacybp						Ccdc181											Clasp2
		Cad						Ccdc186											Clcc1
		Cadm1						Ccdc22											Clcf1
		Calcoco1						Ccdc23											Clcn3
		Calcrl						Ccdc25											Clcn4-2
		Calhm2						Ccdc28a											Clcn5
		Calm1						Ccdc28b											Clcn6
		Calm2						Ccdc32											Cldn12
		Calm3						Ccdc34											Cldnd1
		Calr						Ccdc43											Clec16a
		Calu						Ccdc47											Clec4a3
		Camk1						Ccdc50											Clec5a
		Camk1d						Ccdc51											Clgn
		Camk2a						Ccdc53											Clic1
		Camk2b						Ccdc55											Clint1
		Camk2d						Ccdc58											Clip2
		Camk2g						Ccdc59											Clk3
		Camk2n1						Ccdc6											Cln3
		Camkk1						Ccdc61											Cln5
		Camkk2						Ccdc62											Cln6
		Camkmt						Ccdc64											Clns1a
		Caml						Ccdc66											Clp1
		Camp						Ccdc71											Clpp
		Camsap1						Ccdc71l											Clptm1
		Camsap2						Ccdc73											Clptm1l
		Camta1						Ccdc77											Clpx
		Camta2						Ccdc8											Clstn1
		Cand1						Ccdc82											Clta
		Cand2						Ccdc85a											Cltb
		Cant1						Ccdc85b											Cltc
		Canx						Ccdc88a											Cmc1
		Capn1						Ccdc88b											Cmip
		Capn10						Ccdc90b											Cmklr1
		Capn11						Ccdc91											Cml1
		Capn15						Ccdc93											Cmpk1
		Capn2						Ccdc94											Cmss1
		Capn3						Ccdc97											Cmtm3
		Capn7						Ccl24											Cmtm8
		Capns1						Ccl27a											Cmtr1
		Capns2						Ccl6											Cmya5
		Caprin1						Ccl9											Cnbd2
		Caprin2						Ccm2											Cnbp
		Capza1						Ccnc											Cndp2
		Capza2						Ccnd2											Cnih4
		Capzb						Ccnd3											Cnksr3
		Car11						Ccndbp1											Cnnm3
		Car7						Ccng1											Cnnm4
		Card11						Ccnh											Cnot1
		Card9						Ccni											Cnot10
		Carf						Ccnj											Cnot11
		Carhsp1						Ccnjl											Cnot2
		Carkd						Ccnk											Cnot3
		Carm1						Ccnt1											Cnot4
		Carns1						Ccnt2											Cnot6
		Cars						Ccny											Cnot6l
		Cars2						Ccnyl1											Cnot7
		Casc3						Ccp110											Cnot8
		Casc4						Ccpg1											Cnp
		Casd1						Ccpg1os											Cnppd1
		Cask						Ccr1											Cnpy3
		Casp1						Ccr2											Cnrip1
		Casp12						Ccr3											Cnst
		Casp2						Ccr6											Cntln
		Casp3						Ccrn4l											Cntrob
		Casp6						Ccs											Coa5
		Casp7						Ccser2											Coa7
		Casp8						Cct2											Coasy
		Casp8ap2						Cct4											Cog1
		Casp9						Cct7											Cog2
		Cass4						Ccz1											Cog3
		Cast						Cd14											Cog4
		Cat						Cd151											Cog5
		Catip						Cd180											Cog6
		Catsper2						Cd1d1											Cog7
		Catsperg1						Cd200r1											Cog8
		Cbfa2t2						Cd209a											Col15a1
		Cbfa2t3						Cd27											Col4a3bp
		Cbfb						Cd276											Col6a3
		Cbl						Cd2ap											Colec12
		Cblb						Cd2bp2											Commd10
		Cbll1						Cd300a											Commd3
		Cbr1						Cd300ld											Commd4
		Cbr2						Cd300lf											Commd6
		Cbr3						Cd300lh											Commd7
		Cbr4						Cd302											Commd9
		Cbwd1						Cd33											Comt
		Cbx1						Cd37											Comtd1
		Cbx2						Cd3eap											Copa
		Cbx3						Cd47											Copb1
		Cbx4						Cd48											Copb2
		Cbx5						Cd53											Cope
		Cbx6						Cd59a											Copg1
		Cbx7						Cd68											Copg2
		Cbx8						Cd79b											Coprs
		Cby1						Cd80											Cops2
		Cc2d1a						Cd81											Cops3
		Cc2d1b						Cd82											Cops4
		Cc2d2a						Cd86											Cops5
		Ccar1						Cd9											Cops6
		Ccar2						Cdadc1											Cops7a
		Ccbl1						Cdan1											Cops7b
		Ccbl2						Cdc123											Cops8
		Ccdc101						Cdc14a											Copz1
		Ccdc102a						Cdc14b											Copz2
		Ccdc106						Cdc16											Coq10a
		Ccdc107						Cdc23											Coq10b
		Ccdc114						Cdc25a											Coq2
		Ccdc115						Cdc25b											Coq4
		Ccdc117						Cdc26											Coq5
		Ccdc12						Cdc27											Coq6
		Ccdc122						Cdc34											Coq9
		Ccdc124						Cdc37											Coro1b
		Ccdc125						Cdc37l1											Coro2a
		Ccdc126						Cdc40											Coro7
		Ccdc127						Cdc42											Cotl1
		Ccdc130						Cdc42bpa											Cox10
		Ccdc132						Cdc42bpb											Cox11
		Ccdc134						Cdc42ep2											Cox14
		Ccdc14						Cdc42ep3											Cox15
		Ccdc142						Cdc42se1											Cox16
		Ccdc149						Cdc42se2											Cox17
		Ccdc15						Cdc5l											Cox18
		Ccdc157						Cdc73											Cox19
		Ccdc163						Cdca4											Cox20
		Ccdc166						Cdh23											Cox5a
		Ccdc167						Cdhr4											Cox5b
		Ccdc17						Cdip1											Cox6a1
		Ccdc171						Cdipt											Cox6b1
		Ccdc173						Cdk10											Cox6b2
		Ccdc174						Cdk12											Cox6c
		Ccdc181						Cdk13											Cox7a2
		Ccdc186						Cdk14											Cox7a2l
		Ccdc22						Cdk17											Cox7b
		Ccdc23						Cdk2											Cox7c
		Ccdc25						Cdk20											Cox8a
		Ccdc28a						Cdk4											Cpeb3
		Ccdc28b						Cdk5											Cpeb4
		Ccdc32						Cdk5rap2											Cpne2
		Ccdc34						Cdk5rap3											Cpne3
		Ccdc36						Cdk6											Cpne8
		Ccdc43						Cdk7											Cpped1
		Ccdc47						Cdk8											Cpsf2
		Ccdc50						Cdk9											Cpsf3
		Ccdc51						Cdkal1											Cpsf3l
		Ccdc53						Cdkl3											Cpsf4
		Ccdc55						Cdkn1b											Cpsf6
		Ccdc57						Cdkn2aip											Cpsf7
		Ccdc58						Cdkn2aipnl											Cpt1a
		Ccdc59						Cdkn2b											Cr1l
		Ccdc6						Cdkn2c											Cradd
		Ccdc61						Cdkn2d											Cramp1l
		Ccdc62						Cdkn3											Crat
		Ccdc64						Cdpf1											Crbn
		Ccdc66						Cds1											Crcp
		Ccdc71						Cds2											Creb1
		Ccdc71l						Cdt1											Creb3
		Ccdc73						Cdv3											Creb3l2
		Ccdc77						Cdyl											Crebbp
		Ccdc8						Cdyl2											Crebl2
		Ccdc82						Cebpa											Creg1
		Ccdc85a						Cebpb											Creld1
		Ccdc85b						Cebpg											Crk
		Ccdc88a						Cebpz											Crkl
		Ccdc88b						Cebpzos											Crlf2
		Ccdc90b						Cecr5											Crlf3
		Ccdc91						Cela1											Crnkl1
		Ccdc93						Celf1											Crocc
		Ccdc94						Celf2											Crot
		Ccdc97						Cenpb											Crtap
		Ccl24						Cenpc1											Crtc1
		Ccl25						Cenpj											Crtc2
		Ccl27a						Cenpl											Cry1
		Ccl6						Cenpo											Crybg3
		Ccl9						Cenpp											Cryl1
		Ccm2						Cenpq											Cryzl1
		Ccnc						Cenpu											Cs
		Ccnd1						Cenpv											Csad
		Ccnd2						Cep104											Csde1
		Ccnd3						Cep112											Cse1l
		Ccndbp1						Cep120											Csf1r
		Ccng1						Cep128											Csf3r
		Ccnh						Cep131											Csgalnact2
		Ccni						Cep135											Csmd3
		Ccnj						Cep152											Csnk1a1
		Ccnjl						Cep162											Csnk1d
		Ccnk						Cep164											Csnk1g2
		Ccnt1						Cep170											Csnk1g3
		Ccnt2						Cep19											Csnk2a1
		Ccny						Cep192											Csnk2a2
		Ccnyl1						Cep250											Csnk2b
		Ccp110						Cep290											Csrnp1
		Ccpg1						Cep295											Csrp1
		Ccpg1os						Cep350											Csrp2bp
		Ccr1						Cep41											Cstf1
		Ccr2						Cep44											Cstf2
		Ccr3						Cep57											Cstf2t
		Ccr5						Cep57l1											Ctage5
		Ccr6						Cep63											Ctbp1
		Ccrl2						Cep70											Ctbp2
		Ccrn4l						Cep72											Ctbs
		Ccs						Cep76											Ctc1
		Ccser2						Cep78											Ctcf
		Cct2						Cep85											Ctdnep1
		Cct3						Cep85l											Ctdp1
		Cct4						Cep89											Ctdsp1
		Cct5						Cep95											Ctdsp2
		Cct7						Cep97											Ctdspl
		Cct8						Cept1											Ctdspl2
		Ccz1						Cercam											Ctnna1
		Cd101						Cerk											Ctnnb1
		Cd14						Cers1											Ctnnbip1
		Cd151						Cers2											Ctnnbl1
		Cd163						Cers4											Ctnnd1
		Cd164						Cers5											Ctns
		Cd180						Cetn2											Ctps2
		Cd1d1						Cetn3											Ctr9
		Cd200r1						Cetn4											Ctsa
		Cd200r4						Cfap126											Ctsc
		Cd209a						Cfap20											Ctsd
		Cd209f						Cfap36											Ctsf
		Cd22						Cfap43											Ctsh
		Cd27						Cfap74											Ctso
		Cd276						Cfap97											Ctss
		Cd2ap						Cfdp1											Ctsz
		Cd2bp2						Cfh											Cttnbp2nl
		Cd300a						Cfl1											Cuedc2
		Cd300ld						Cfl2											Cul1
		Cd300lf						Cflar											Cul2
		Cd300lh						Cfp											Cul3
		Cd302						Cggbp1											Cul4a
		Cd320						Cgref1											Cul4b
		Cd33						Cgrrf1											Cul5
		Cd37						Chad											Cul7
		Cd3eap						Champ1											Cul9
		Cd47						Chchd1											Cuta
		Cd48						Chchd2											Cutc
		Cd53						Chchd3											Cux1
		Cd59a						Chchd5											Cux2
		Cd68						Chchd6											Cwc15
		Cd79b						Chchd7											Cwc22
		Cd80						Chd1											Cwc25
		Cd81						Chd1l											Cwc27
		Cd82						Chd2											Cwf19l1
		Cd84						Chd3											Cwf19l2
		Cd86						Chd4											Cxcl17
		Cd9						Chd6											Cxx1a
		Cdadc1						Chd7											Cxxc1
		Cdan1						Chd8											Cxxc5
		Cdc123						Chd9											Cyb561a3
		Cdc14a						Chek2											Cyb561d1
		Cdc14b						Cherp											Cyb5a
		Cdc16						Chfr											Cyb5b
		Cdc20						Chic2											Cyb5d1
		Cdc23						Chid1											Cyb5r1
		Cdc25a						Chil1											Cyb5r3
		Cdc25b						Chil3											Cyb5r4
		Cdc26						Chka											Cyb5rl
		Cdc27						Chm											Cyba
		Cdc34						Chml											Cyc1
		Cdc37						Chmp1a											Cycs
		Cdc37l1						Chmp2a											Cyfip1
		Cdc40						Chmp2b											Cyhr1
		Cdc42						Chmp3											Cyld
		Cdc42bpa						Chmp4b											Cyp20a1
		Cdc42bpb						Chmp5											Cyp2r1
		Cdc42ep2						Chmp6											Cyp2u1
		Cdc42ep3						Chmp7											Cyp4f13
		Cdc42ep4						Chn2											Cyp4f16
		Cdc42se1						Chp1											Cyth1
		Cdc42se2						Chpf2											Cyth2
		Cdc5l						Chpt1											Cyth3
		Cdc73						Chrac1											Cyth4
		Cdca4						Chst10											D030056L22Rik
		Cdca7						Chst11											D10Wsu102e
		Cdh23						Chst12											D11Wsu47e
		Cdhr4						Chst14											D130040H23Rik
		Cdip1						Chst15											D15Ertd621e
		Cdipt						Chsy1											D16Ertd472e
		Cdk10						Chtop											D17H6S53E
		Cdk12						Churc1											D17Wsu92e
		Cdk13						Ciao1											D19Bwg1357e
		Cdk14						Ciapin1											D1Ertd622e
		Cdk17						Ciart											D230025D16Rik
		Cdk2						Cib1											D2hgdh
		Cdk20						Cib2											D2Wsu81e
		Cdk2ap1						Cic											D3Ertd254e
		Cdk2ap2						Cinp											D3Ertd751e
		Cdk4						Cipc											D430042O09Rik
		Cdk5						Cir1											D630045J12Rik
		Cdk5r1						Cirh1a											D6Wsu163e
		Cdk5rap2						Cisd1											D7Ertd443e
		Cdk5rap3						Cisd2											D830030K20Rik
		Cdk6						Cisd3											D8Ertd738e
		Cdk7						Cited2											D8Ertd82e
		Cdk8						Ciz1											D930015E06Rik
		Cdk9						Ckap5											Dact3
		Cdkal1						Cklf											Dad1
		Cdkl3						Clasp1											Dag1
		Cdkn1b						Clasp2											Dagla
		Cdkn2aip						Clcc1											Daglb
		Cdkn2aipnl						Clcf1											Dap3
		Cdkn2b						Clcn2											Dapk1
		Cdkn2c						Clcn3											Dapk3
		Cdkn2d						Clcn4-2											Dars
		Cdkn3						Clcn5											Daxx
		Cdpf1						Clcn6											Dazap1
		Cds1						Cldn12											Dazap2
		Cds2						Cldnd1											Dbf4
		Cdt1						Clec16a											Dbnl
		Cdv3						Clec4a2											Dbp
		Cdyl						Clec4a3											Dbr1
		Cdyl2						Clec4n											Dbt
		Cebpa						Clec5a											Dcaf10
		Cebpb						Clgn											Dcaf11
		Cebpg						Clic1											Dcaf13
		Cebpz						Clint1											Dcaf15
		Cebpzos						Clip2											Dcaf4
		Cecr5						Clk2											Dcaf5
		Cela1						Clk3											Dcaf6
		Celf1						Cln3											Dcaf7
		Celf2						Cln5											Dcaf8
		Cenpb						Cln6											Dcakd
		Cenpc1						Clns1a											Dcbld2
		Cenpi						Clock											Dck
		Cenpj						Clp1											Dclre1a
		Cenpl						Clpb											Dclre1b
		Cenpn						Clpp											Dcp1a
		Cenpo						Clptm1											Dcp1b
		Cenpp						Clptm1l											Dcp2
		Cenpq						Clpx											Dctd
		Cenpt						Clstn1											Dctn1
		Cenpu						Clta											Dctn2
		Cenpv						Cltb											Dctn3
		Cep104						Cltc											Dctn4
		Cep112						Cmas											Dctn5
		Cep120						Cmc1											Dctn6
		Cep128						Cmc2											Dctpp1
		Cep131						Cmip											Dcun1d1
		Cep135						Cmklr1											Dcun1d3
		Cep152						Cml1											Dcun1d4
		Cep162						Cmpk1											Dcun1d5
		Cep164						Cmss1											Dcxr
		Cep170						Cmtm3											Dda1
		Cep19						Cmtm8											Ddah2
		Cep192						Cmtr1											Ddb1
		Cep250						Cmtr2											Ddit3
		Cep290						Cmya5											Ddit4
		Cep295						Cnbd2											Ddost
		Cep350						Cnbp											Ddrgk1
		Cep41						Cndp2											Ddt
		Cep44						Cnep1r1											Ddx1
		Cep57						Cnih4											Ddx10
		Cep57l1						Cnksr3											Ddx11
		Cep63						Cnnm2											Ddx18
		Cep68						Cnnm3											Ddx19a
		Cep70						Cnnm4											Ddx19b
		Cep72						Cnot1											Ddx20
		Cep76						Cnot10											Ddx21
		Cep78						Cnot11											Ddx23
		Cep85						Cnot2											Ddx24
		Cep85l						Cnot3											Ddx27
		Cep89						Cnot4											Ddx31
		Cep95						Cnot6											Ddx39b
		Cep97						Cnot6l											Ddx3y
		Cept1						Cnot7											Ddx41
		Cercam						Cnot8											Ddx42
		Cerk						Cnp											Ddx47
		Cers1						Cnppd1											Ddx49
		Cers2						Cnpy2											Ddx50
		Cers4						Cnpy3											Ddx51
		Cers5						Cnrip1											Ddx52
		Cers6						Cnst											Ddx54
		Cetn2						Cntln											Ddx56
		Cetn3						Cntrl											Ddx59
		Cetn4						Cntrob											Ddx6
		Cfap126						Coa3											Deaf1
		Cfap20						Coa4											Deb1
		Cfap36						Coa5											Decr1
		Cfap43						Coa6											Decr2
		Cfap74						Coa7											Dedd
		Cfap97						Coasy											Dedd2
		Cfdp1						Cog1											Def6
		Cfh						Cog2											Def8
		Cfl1						Cog3											Degs1
		Cfl2						Cog4											Dek
		Cflar						Cog5											Dennd1a
		Cfp						Cog6											Dennd2a
		Cggbp1						Cog7											Dennd2d
		Cgref1						Cog8											Dennd4c
		Cgrrf1						Coil											Dennd5a
		Chac2						Col15a1											Dennd6a
		Chad						Col27a1											Denr
		Champ1						Col4a3bp											Depdc5
		Chchd1						Col6a3											Deptor
		Chchd10						Colec12											Dera
		Chchd2						Commd1											Derl1
		Chchd3						Commd10											Desi1
		Chchd4						Commd2											Desi2
		Chchd5						Commd3											Det1
		Chchd6						Commd4											Dffa
		Chchd7						Commd5											Dffb
		Chd1						Commd6											Dfna5
		Chd1l						Commd7											Dgat1
		Chd2						Commd9											Dgcr14
		Chd3						Comt											Dgcr2
		Chd4						Comtd1											Dgcr8
		Chd6						Copa											Dgka
		Chd7						Copb1											Dgke
		Chd8						Copb2											Dgkh
		Chd9						Cope											Dguok
		Chek2						Copg1											Dhcr7
		Cherp						Copg2											Dhdds
		Chfr						Coprs											Dhfr
		Chic2						Cops2											Dhodh
		Chid1						Cops3											Dhps
		Chil1						Cops4											Dhrs1
		Chil3						Cops5											Dhrs11
		Chka						Cops6											Dhrs3
		Chm						Cops7a											Dhrs4
		Chml						Cops7b											Dhrs7
		Chmp1a						Cops8											Dhx15
		Chmp2a						Copz1											Dhx16
		Chmp2b						Copz2											Dhx29
		Chmp3						Coq10a											Dhx30
		Chmp4b						Coq10b											Dhx32
		Chmp5						Coq2											Dhx33
		Chmp6						Coq3											Dhx34
		Chmp7						Coq4											Dhx35
		Chn2						Coq5											Dhx36
		Chordc1						Coq6											Dhx37
		Chp1						Coq9											Dhx38
		Chpf						Coro1b											Dhx40
		Chpf2						Coro2a											Dhx57
		Chpt1						Coro7											Dhx8
		Chrac1						Cotl1											Diablo
		Chst1						Cox10											Diap1
		Chst10						Cox11											Dicer1
		Chst11						Cox14											Diexf
		Chst12						Cox15											Dimt1
		Chst14						Cox16											Dip2a
		Chst15						Cox17											Dip2b
		Chst2						Cox18											Dip2c
		Chst7						Cox19											Dis3
		Chsy1						Cox20											Dis3l
		Chtf8						Cox5a											Dis3l2
		Chtop						Cox5b											Disp1
		Churc1						Cox6a1											Dkc1
		Ciao1						Cox6b1											Dlat
		Ciapin1						Cox6b2											Dld
		Ciart						Cox6c											Dlg1
		Cib1						Cox7a2											Dlg3
		Cib2						Cox7a2l											Dlg4
		Cic						Cox7b											Dlgap4
		Cinp						Cox7c											Dlgap5
		Cipc						Cox8a											Dlst
		Cir1						Cpeb3											Dmap1
		Cirbp						Cpeb4											Dmrtb1
		Cirh1a						Cpne1											Dmtn
		Cisd1						Cpne2											Dmxl1
		Cisd2						Cpne3											Dnaaf2
		Cisd3						Cpne8											Dnaaf5
		Cited2						Cpped1											Dnaja2
		Ciz1						Cpsf1											Dnaja3
		Ckap4						Cpsf2											Dnaja4
		Ckap5						Cpsf3											Dnajb11
		Ckb						Cpsf3l											Dnajb2
		Cklf						Cpsf4											Dnajb4
		Cks2						Cpsf6											Dnajb6
		Clasp1						Cpsf7											Dnajb7
		Clasp2						Cpt1a											Dnajb9
		Clcc1						Cpt2											Dnajc1
		Clcf1						Cptp											Dnajc10
		Clcn2						Cr1l											Dnajc11
		Clcn3						Cracr2a											Dnajc14
		Clcn4-2						Cracr2b											Dnajc16
		Clcn5						Cradd											Dnajc17
		Clcn6						Cramp1l											Dnajc18
		Clcn7						Crat											Dnajc19
		Cldn12						Crbn											Dnajc2
		Cldnd1						Crcp											Dnajc21
		Clec16a						Creb1											Dnajc24
		Clec4a2						Creb3											Dnajc25
		Clec4a3						Creb3l2											Dnajc27
		Clec4n						Creb5											Dnajc28
		Clec5a						Crebbp											Dnajc3
		Clgn						Crebl2											Dnajc30
		Clic1						Creg1											Dnajc4
		Clint1						Creld1											Dnajc5
		Clip1						Crem											Dnajc8
		Clip2						Cript											Dnajc9
		Clk2						Crk											Dnal1
		Clk3						Crkl											Dnal4
		Cln3						Crlf3											Dnase1
		Cln5						Crls1											Dnase1l2
		Cln6						Crnkl1											Dnase1l3
		Cln8						Crocc											Dnd1
		Clns1a						Crot											Dnlz
		Clock						Crtap											Dnm1l
		Clp1						Crtc1											Dnm2
		Clpb						Crtc2											Dnmbp
		Clpp						Crtc3											Dnpep
		Clptm1						Cry1											Dnttip1
		Clptm1l						Cry2											Dnttip2
		Clpx						Cryab											Dock1
		Clstn1						Cryba4											Dock11
		Clta						Crybg3											Dock7
		Cltb						Cryl1											Dock8
		Cltc						Cryzl1											Dock9
		Cluap1						Cs											Dohh
		Clybl						Csad											Dok1
		Cmas						Csde1											Dok3
		Cmc1						Cse1l											Dolpp1
		Cmc2						Csf1r											Donson
		Cmip						Csf2rb											Dopey2
		Cmklr1						Csf2rb2											Dpagt1
		Cml1						Csf3r											Dpf2
		Cmpk1						Csgalnact2											Dph1
		Cmss1						Csk											Dph3
		Cmtm3						Csmd3											Dph5
		Cmtm6						Csnk1a1											Dph6
		Cmtm7						Csnk1d											Dph7
		Cmtm8						Csnk1e											Dpm1
		Cmtr1						Csnk1g1											Dpm2
		Cmtr2						Csnk1g2											Dpp3
		Cmya5						Csnk1g3											Dpp9
		Cnbd2						Csnk2a1											Dpy19l1
		Cnbp						Csnk2a2											Dpysl2
		Cndp2						Csnk2b											Dr1
		Cnep1r1						Cspp1											Dram2
		Cnih1						Csrnp1											Drap1
		Cnih4						Csrp1											Drg2
		Cnksr3						Csrp2bp											Drosha
		Cnn2						Cstf1											Dscc1
		Cnnm2						Cstf2											Dscr3
		Cnnm3						Cstf2t											Dse
		Cnnm4						Cstf3											Dsel
		Cnot1						Ctage5											Dstn
		Cnot10						Ctbp1											Dstyk
		Cnot11						Ctbp2											Dtd1
		Cnot2						Ctbs											Dtd2
		Cnot3						Ctc1											Dtl
		Cnot4						Ctcf											Dtnb
		Cnot6						Ctdnep1											Dtx2
		Cnot6l						Ctdp1											Dtx3l
		Cnot7						Ctdsp1											Dtx4
		Cnot8						Ctdsp2											Dus1l
		Cnp						Ctdspl											Dusp1
		Cnppd1						Ctdspl2											Dusp10
		Cnpy2						Ctnna1											Dusp12
		Cnpy3						Ctnnb1											Dusp16
		Cnpy4						Ctnnbip1											Dusp18
		Cnr2						Ctnnbl1											Dusp19
		Cnrip1						Ctnnd1											Dusp22
		Cnst						Ctns											Dusp23
		Cntln						Ctps2											Dusp27
		Cntrl						Ctr9											Dusp28
		Cntrob						Ctsa											Dusp3
		Coa3						Ctsc											Dusp8
		Coa4						Ctsd											Dvl2
		Coa5						Ctsf											Dxo
		Coa6						Ctsh											Dym
		Coa7						Ctso											Dync1i2
		Coasy						Ctss											Dync1li1
		Cog1						Ctsz											Dync2li1
		Cog2						Cttnbp2nl											Dynll2
		Cog3						Ctu1											Dynlrb1
		Cog4						Cuedc2											Dynlt1a
		Cog5						Cul1											Dynlt1b
		Cog6						Cul2											Dynlt3
		Cog7						Cul3											Dyrk1a
		Cog8						Cul4a											Dyrk4
		Coil						Cul4b											Dzip3
		Col15a1						Cul5											E030030I06Rik
		Col27a1						Cul7											E130012A19Rik
		Col4a3bp						Cul9											E130308A19Rik
		Col6a3						Cuta											E2f2
		Colec12						Cutc											E2f3
		Colgalt1						Cux1											E2f4
		Commd1						Cux2											E2f5
		Commd10						Cwc15											E2f6
		Commd2						Cwc22											E330009J07Rik
		Commd3						Cwc25											Eaf1
		Commd4						Cwc27											Eapp
		Commd5						Cwf19l1											Ears2
		Commd6						Cwf19l2											Ebag9
		Commd7						Cxcl17											Ebi3
		Commd8						Cxx1a											Ebna1bp2
		Commd9						Cxx1b											Ebpl
		Comt						Cxx1c											Ecd
		Comtd1						Cxxc1											Ece1
		Copa						Cxxc5											Ech1
		Copb1						Cyb561a3											Echdc1
		Copb2						Cyb561d1											Eci2
		Cope						Cyb561d2											Ecscr
		Copg1						Cyb5a											Ecsit
		Copg2						Cyb5b											Ect2
		Coprs						Cyb5d1											Edc3
		Cops2						Cyb5r1											Edc4
		Cops3						Cyb5r3											Edem1
		Cops4						Cyb5r4											Edem2
		Cops5						Cyb5rl											Edem3
		Cops6						Cyba											Edf1
		Cops7a						Cyc1											Edn1
		Cops7b						Cycs											Edrf1
		Cops8						Cyfip1											Eed
		Copz1						Cyhr1											Eef1b2
		Copz2						Cyld											Eef1d
		Coq10a						Cyp20a1											Eef1g
		Coq10b						Cyp2r1											Eef2
		Coq2						Cyp2u1											Eef2kmt
		Coq3						Cyp4f13											Eefsec
		Coq4						Cyp4f16											Eepd1
		Coq5						Cyp51											Efcab14
		Coq6						Cyth1											Efcab2
		Coq7						Cyth2											Efcab7
		Coq9						Cyth3											Efemp2
		Coro1a						Cyth4											Efhc1
		Coro1b						D030056L22Rik											Efhd2
		Coro1c						D10Jhu81e											Efr3a
		Coro2a						D10Wsu102e											Eftud1
		Coro7						D11Wsu47e											Eftud2
		Cotl1						D130040H23Rik											Egln1
		Cox10						D15Ertd621e											Egln2
		Cox11						D16Ertd472e											Ehbp1
		Cox14						D17H6S53E											Ehbp1l1
		Cox15						D17Wsu92e											Ehd1
		Cox16						D19Bwg1357e											Ehd4
		Cox17						D1Ertd622e											Ehhadh
		Cox18						D230025D16Rik											Ehmt1
		Cox19						D2hgdh											Ei24
		Cox20						D2Wsu81e											Eid1
		Cox4i1						D3Ertd254e											Eid2
		Cox5a						D3Ertd751e											Eid2b
		Cox5b						D430042O09Rik											Eif1
		Cox6a1						D5Ertd579e											Eif1a
		Cox6b1						D630045J12Rik											Eif1ad
		Cox6b2						D6Wsu163e											Eif1ax
		Cox6c						D7Ertd443e											Eif1b
		Cox7a2						D830030K20Rik											Eif2a
		Cox7a2l						D8Ertd738e											Eif2ak1
		Cox7b						D8Ertd82e											Eif2ak3
		Cox7c						D930015E06Rik											Eif2ak4
		Cox8a						Dact3											Eif2b1
		Cp						Dad1											Eif2b2
		Cpeb2						Dag1											Eif2b3
		Cpeb3						Dagla											Eif2b4
		Cpeb4						Daglb											Eif2b5
		Cpne1						Dap											Eif2d
		Cpne2						Dap3											Eif2s2
		Cpne3						Dapk1											Eif2s3x
		Cpne8						Dapk3											Eif2s3y
		Cpox						Dars											Eif3b
		Cpped1						Dars2											Eif3c
		Cpq						Daxx											Eif3d
		Cpsf1						Dazap1											Eif3e
		Cpsf2						Dazap2											Eif3g
		Cpsf3						Dbf4											Eif3h
		Cpsf3l						Dbi											Eif3i
		Cpsf4						Dbndd2											Eif3j1
		Cpsf6						Dbnl											Eif3j2
		Cpsf7						Dbp											Eif3k
		Cpt1a						Dbr1											Eif3l
		Cpt2						Dbt											Eif3m
		Cptp						Dcaf10											Eif4a1
		Cr1l						Dcaf11											Eif4a3
		Cracr2a						Dcaf12											Eif4b
		Cracr2b						Dcaf13											Eif4e
		Cradd						Dcaf15											Eif4e2
		Cramp1l						Dcaf17											Eif4e3
		Crat						Dcaf4											Eif4ebp1
		Crbn						Dcaf5											Eif4ebp2
		Crcp						Dcaf6											Eif4enif1
		Creb1						Dcaf7											Eif4g2
		Creb3						Dcaf8											Eif4h
		Creb3l1						Dcakd											Eif5
		Creb3l2						Dcbld2											Eif5a
		Creb5						Dck											Eif5b
		Crebbp						Dclk2											Eif6
		Crebl2						Dclre1a											Elac2
		Crebrf						Dclre1b											Elavl1
		Creg1						Dcp1a											Elavl4
		Creld1						Dcp1b											Elf1
		Creld2						Dcp2											Elf2
		Crem						Dcps											Elf4
		Crip1						Dctd											Elk1
		Cript						Dctn1											Elk3
		Crk						Dctn2											Ell
		Crkl						Dctn3											Elmo2
		Crlf3						Dctn4											Elmod2
		Crls1						Dctn5											Elmod3
		Crnkl1						Dctn6											Elovl1
		Crocc						Dctpp1											Elovl5
		Crot						Dcun1d1											Elp2
		Crtap						Dcun1d3											Elp4
		Crtc1						Dcun1d4											Elp5
		Crtc2						Dcun1d5											Elp6
		Crtc3						Dcxr											Emc1
		Cry1						Dda1											Emc10
		Cry2						Ddah2											Emc2
		Cryab						Ddb1											Emc3
		Cryba4						Ddhd2											Emc4
		Crybg3						Ddi2											Emc6
		Cryl1						Ddit3											Emc7
		Cryzl1						Ddit4											Emc8
		Cs						Ddost											Emc9
		Csad						Ddrgk1											Emg1
		Csde1						Ddt											Eml3
		Cse1l						Ddx1											Eml4
		Csf1r						Ddx10											Eml6
		Csf2rb						Ddx11											Emp2
		Csf2rb2						Ddx17											Enc1
		Csf3r						Ddx18											Endod1
		Csgalnact2						Ddx19a											Endov
		Csk						Ddx19b											Engase
		Csmd3						Ddx20											Enkd1
		Csnk1a1						Ddx21											Eno1
		Csnk1d						Ddx23											Eno1b
		Csnk1e						Ddx24											Enoph1
		Csnk1g1						Ddx27											Enpp4
		Csnk1g2						Ddx28											Enpp5
		Csnk1g3						Ddx31											Entpd1
		Csnk2a1						Ddx39b											Entpd4
		Csnk2a2						Ddx3x											Entpd5
		Csnk2b						Ddx3y											Entpd6
		Cspp1						Ddx41											Entpd7
		Csrnp1						Ddx42											Eny2
		Csrnp2						Ddx46											Eogt
		Csrp1						Ddx47											Epb4.1
		Csrp2bp						Ddx49											Epb4.1l1
		Cstb						Ddx5											Epb4.1l2
		Cstf1						Ddx50											Epb4.1l5
		Cstf2						Ddx51											Epc1
		Cstf2t						Ddx52											Epg5
		Cstf3						Ddx54											Epha2
		Ctage5						Ddx55											Ephb3
		Ctbp1						Ddx56											Epm2a
		Ctbp2						Ddx59											Epn1
		Ctbs						Ddx6											Epor
		Ctc1						Deaf1											Eprs
		Ctcf						Deb1											Eps15
		Ctdnep1						Decr1											Eps15l1
		Ctdp1						Decr2											Eps8l1
		Ctdsp1						Dedd											Epsti1
		Ctdsp2						Dedd2											Ept1
		Ctdspl						Def6											Eral1
		Ctdspl2						Def8											Erap1
		Ctla2b						Degs1											Erbb2ip
		Ctnna1						Dek											Ercc1
		Ctnnb1						Dennd1a											Ercc2
		Ctnnbip1						Dennd1b											Ercc3
		Ctnnbl1						Dennd1c											Ercc4
		Ctnnd1						Dennd2a											Ercc6l2
		Ctnnd2						Dennd2d											Erf
		Ctns						Dennd4a											Ergic1
		Ctps						Dennd4b											Ergic2
[truncated: 7,931 more rows]

## Sheet: Spinal Cord
Elevated in Early Dis	Suppressed in Early Dis	Unchanged in Early Dis	Elevated in Early Dis then Elevated in Late Dis	Elevated in Early Dis then Suppressed in Late Dis	Elevated in Early Dis then Unchanged in Late Dis	Unchanged in Early Dis then Elevated in Late Dis	Unchanged in Early Dis then Suppressed in Late Dis	Unchanged in Early Dis then Unchanged in Late Dis	Suppressed in Early Dis then Elevated in Late Dis	Suppressed in Early Dis then Suppressed in Late Dis	Suppressed in Early Dis then Unchanged in Late Dis	Elevated in Early Dis then Elevated in Late Dis then Unchanged in Recov	Elevated in Early Dis then Elevated in Late Dis then Suppressed in Recov	Elevated in Early Dis then Unchanged in Late Disease then Elevated in Recov OR Unchanged in Early Dis then Elevated in Late Dis then Elevated in Recov	Elevated in Early Dis then Unchanged in Late Disease then Suppressed in Recov OR Unchanged in Early Dis then Elevated in Late Dis then Suppressed in Recov	Elevated in Early Dis then Unchanged in Late Disease then Unchanged in Recov OR Unchanged in Early Dis then Elevated in Late Dis then Unchanged in Recov	Unchanged in Early Dis then Unchanged in Late Dis then Elevated in Recov OR Elevated in Early Dis then Suppressed in Late Dis then Elevated in Recov OR Suppressed in Early Dis then Elevated in Late Dis then Elevated in Recov	Unchanged in Early Dis then Unchanged in Late Dis then Suppressed in Recov OR Elevated in Early Dis then Suppressed in Late Dis then Suppressed in Recov OR Suppressed in Early Dis then Elevated in Late Dis then Suppressed in Recov	Unchanged in Early Dis then Unchanged in Late Dis then Unchanged in Recov OR Elevated in Early Dis then Suppressed in Late Dis then Unchanged in Recov OR Suppressed in Early Dis then Elevated in Late Dis then Unchanged in Recov	Unchanged in Early Dis then Suppressed in Late Dis then Elevated in Recov OR Suppressed in Early Dis then Unchanged in Late Dis then Elevated in Recov	Unchanged in Early Dis then Suppressed in Late Dis then Suppressed in Recov OR Suppressed in Early Dis then Unchanged in Late Dis then Suppressed in Recov	Unchanged in Early Dis then Suppressed in Late Dis then Unchanged in Recov OR Suppressed in Early Dis then Unchanged in Late Dis then Unchanged in Recov	Suppressed in Early Dis then Suppressed in Late Dis then Elevated in Recov	Suppressed in Early Dis then Suppressed in Late Dis then Unchanged in Recov
0610009L18Rik	1700109H08Rik	43525	Apoe		0610009L18Rik	C3		43525			1700109H08Rik	Apoe		Plp2	Nfkbiz	0610009L18Rik	Camp	Nlrc5	43525			1700109H08Rik
1500011B03Rik	Ablim1	43526	Csf1		1500011B03Rik	Cst7		43526			Ablim1	Csf1				1500011B03Rik	Hist1h1d	Pou6f1	43526			Ablim1
3830403N18Rik	Akap9	43527			3830403N18Rik	Fn1		43527			Akap9					3830403N18Rik	Hist1h2ap	Rapgef1	43527			Akap9
A230050P20Rik	Amica1	43529			A230050P20Rik	Hcar2		43529			Amica1					A230050P20Rik	Ifitm6		43529			Amica1
AI607873	Arhgap15	43530			AI607873	Spp1		43530			Arhgap15					AI607873	Klf2		43530			Arhgap15
Ankrd16	Arsg	43531			Ankrd16			43531			Arsg					Ankrd16	Ngp		43531			Arsg
Ankrd23	Atp1a3	43532			Ankrd23			43532			Atp1a3					Ankrd23	Retnlg		43532			Atp1a3
Apoe	B130006D01Rik	43710			Arhgap11a			43710			B130006D01Rik					Arhgap11a	S100a11		43710			B130006D01Rik
Arhgap11a	BC068281	43712			Arhgef39			43712			BC068281					Arhgef39	S100a6		43712			BC068281
Arhgef39	Birc6	43714			Arl5c			43714			Birc6					Arl5c	S100a8		43714			Birc6
Arl5c	C230062I16Rik	43715			Atad3a			43715			C230062I16Rik					Atad3a	S100a9		43715			C230062I16Rik
Atad3a	Cacna1a	43716			Atg16l2			43716			Cacna1a					Atg16l2	Wfdc21		43716			Cacna1a
Atg16l2	Cap1	43717			BC037034			43717			Cap1					BC037034			43717			Cap1
BC037034	Car7	43718			Bmp1			43718			Car7					Bmp1			43718			Car7
Bmp1	Cav1	43719			Bola2			43719			Cav1					Bola2			43719			Cav1
Bola2	Ccdc80	43723			Capg			43723			Ccdc80					C3			43723			Ccdc80
Capg	Cd209c	0610007P14Rik			Ccdc28b			0610007P14Rik			Cd209c					Capg			0610007P14Rik			Cd209c
Ccdc28b	Cdk5rap1	0610009B22Rik			Ccdc9			0610009B22Rik			Cdk5rap1					Ccdc28b			0610009B22Rik			Cdk5rap1
Ccdc9	Cep295	0610009O20Rik			Ccl12			0610009O20Rik			Cep295					Ccdc9			0610009O20Rik			Cep295
Ccl12	Cep350	0610010F05Rik			Ccl2			0610010F05Rik			Cep350					Ccl12			0610010F05Rik			Cep350
Ccl2	Chd7	0610010K14Rik			Ccl24			0610010K14Rik			Chd7					Ccl2			0610010K14Rik			Chd7
Ccl24	Chst1	0610011F06Rik			Ccl3			0610011F06Rik			Chst1					Ccl24			0610011F06Rik			Chst1
Ccl3	Cmya5	0610030E20Rik			Ccl4			0610030E20Rik			Cmya5					Ccl3			0610030E20Rik			Cmya5
Ccl4	Crlf2	0610037L13Rik			Ccl7			0610037L13Rik			Crlf2					Ccl4			0610037L13Rik			Crlf2
Ccl7	Crtc3	0610040J01Rik			Ccnl1			0610040J01Rik			Crtc3					Ccl7			0610040J01Rik			Crtc3
Ccnl1	Csmd3	1110001J03Rik			Cd52			1110001J03Rik			Csmd3					Ccnl1			1110001J03Rik			Csmd3
Cd52	Cxcl17	1110004E09Rik			Cenpa			1110004E09Rik			Cxcl17					Cd52			1110004E09Rik			Cxcl17
Cenpa	Disc1	1110004F10Rik			Cep19			1110004F10Rik			Disc1					Cenpa			1110004F10Rik			Disc1
Cep19	Dlg5	1110007C09Rik			Chkb			1110007C09Rik			Dlg5					Cep19			1110007C09Rik			Dlg5
Chkb	Dst	1110008F13Rik			Cirbp			1110008F13Rik			Dst					Chkb			1110008F13Rik			Dst
Cirbp	Duoxa1	1110008L16Rik			Crem			1110008L16Rik			Duoxa1					Cirbp			1110008L16Rik			Duoxa1
Crem	Egln3	1110008P14Rik			Cxcl10			1110008P14Rik			Egln3					Crem			1110008P14Rik			Egln3
Csf1	Eps8	1110012L19Rik			Cybb			1110012L19Rik			Eps8					Cst7			1110012L19Rik			Eps8
Cxcl10	Erc1	1110032A03Rik			Dand5			1110032A03Rik			Erc1					Cxcl10			1110032A03Rik			Erc1
Cybb	Exoc6b	1110034G24Rik			Dvl1			1110034G24Rik			Exoc6b					Cybb			1110034G24Rik			Exoc6b
Dand5	Fam196b	1110037F02Rik			Egr2			1110037F02Rik			Fam196b					Dand5			1110037F02Rik			Fam196b
Dvl1	Fer	1110038F14Rik			Fbxo5			1110038F14Rik			Fer					Dvl1			1110038F14Rik			Fer
Egr2	Fggy	1110051M20Rik			Gadd45g			1110051M20Rik			Fggy					Egr2			1110051M20Rik			Fggy
Fbxo5	Frmd4a	1110059E24Rik			Gbp7			1110059E24Rik			Frmd4a					Fbxo5			1110059E24Rik			Frmd4a
Gadd45g	Fry	1110059G10Rik			Gem			1110059G10Rik			Fry					Fn1			1110059G10Rik			Fry
Gbp7	Fv1	1110065P20Rik			Gm10273			1110065P20Rik			Fv1					Gadd45g			1110065P20Rik			Fv1
Gem	Gal3st4	1190002N15Rik			Gm10384			1190002N15Rik			Gal3st4					Gbp7			1190002N15Rik			Gal3st4
Gm10273	Gcnt2	1190007I07Rik			Gm20605			1190007I07Rik			Gcnt2					Gem			1190007I07Rik			Gcnt2
Gm10384	Gcnt7	1200014J11Rik			Gm3248			1200014J11Rik			Gcnt7					Gm10273			1200014J11Rik			Gcnt7
Gm20605	Ggcx	1500011K16Rik			Gm3739			1500011K16Rik			Ggcx					Gm10384			1500011K16Rik			Ggcx
Gm3248	Gm10033	1500012F01Rik			Gmnn			1500012F01Rik			Gm10033					Gm20605			1500012F01Rik			Gm10033
Gm3739	Gm10509	1600002H07Rik			Gpx3			1600002H07Rik			Gm10509					Gm3248			1600002H07Rik			Gm10509
Gmnn	Gm17655	1600002K03Rik			Gramd4			1600002K03Rik			Gm17655					Gm3739			1600002K03Rik			Gm17655
Gpx3	Gm20696	1600012H06Rik			Gtpbp6			1600012H06Rik			Gm20696					Gmnn			1600012H06Rik			Gm20696
Gramd4	Gm21962	1600014C10Rik			Gvin1			1600014C10Rik			Gm21962					Gpx3			1600014C10Rik			Gm21962
Gtpbp6	Gm26558	1700003F12Rik			H2afj			1700003F12Rik			Gm26558					Gramd4			1700003F12Rik			Gm26558
Gvin1	Gm4767	1700010I14Rik			Hnrnpdl			1700010I14Rik			Gm4767					Gtpbp6			1700010I14Rik			Gm4767
H2afj	Gm4924	1700017B05Rik			Iffo1			1700017B05Rik			Gm4924					Gvin1			1700017B05Rik			Gm4924
Hnrnpdl	Gm5134	1700020N01Rik			Ifi47			1700020N01Rik			Gm5134					H2afj			1700020N01Rik			Gm5134
Iffo1	Gm7293	1700021F05Rik			Ifit2			1700021F05Rik			Gm7293					Hcar2			1700021F05Rik			Gm7293
Ifi47	Gm7879	1700021K19Rik			Ifit3			1700021K19Rik			Gm7879					Hnrnpdl			1700021K19Rik			Gm7879
Ifit2	Gyk	1700025G04Rik			Ifitm3			1700025G04Rik			Gyk					Iffo1			1700025G04Rik			Gyk
Ifit3	Hebp1	1700028J19Rik			Ifrd1			1700028J19Rik			Hebp1					Ifi47			1700028J19Rik			Hebp1
Ifitm3	Hlf	1700030K09Rik			Irf7			1700030K09Rik			Hlf					Ifit2			1700030K09Rik			Hlf
Ifrd1	Hspa1b	1700037C18Rik			Isg15			1700037C18Rik			Hspa1b					Ifit3			1700037C18Rik			Hspa1b
Irf7	Ift88	1700037H04Rik			Isg20			1700037H04Rik			Ift88					Ifitm3			1700037H04Rik			Ift88
Isg15	Ikzf2	1700047I17Rik2			Kcnj14			1700047I17Rik2			Ikzf2					Ifrd1			1700047I17Rik2			Ikzf2
Isg20	Ildr2	1700049G17Rik			Krtcap3			1700049G17Rik			Ildr2					Irf7			1700049G17Rik			Ildr2
Kcnj14	Inpp4b	1700066B19Rik			Lgals1			1700066B19Rik			Inpp4b					Isg15			1700066B19Rik			Inpp4b
Krtcap3	Insr	1700066M21Rik			Lilra5			1700066M21Rik			Insr					Isg20			1700066M21Rik			Insr
Lgals1	Invs	1700067K01Rik			Lilrb4			1700067K01Rik			Invs					Kcnj14			1700067K01Rik			Invs
Lilra5	Itpkb	1700112E06Rik			Lime1			1700112E06Rik			Itpkb					Krtcap3			1700112E06Rik			Itpkb
Lilrb4	Itpr2	1700123O20Rik			Lpl			1700123O20Rik			Itpr2					Lgals1			1700123O20Rik			Itpr2
Lime1	Jph3	1810009A15Rik			Lrrc8b			1810009A15Rik			Jph3					Lilra5			1810009A15Rik			Jph3
Lpl	Klf12	1810011H11Rik			Mcm2			1810011H11Rik			Klf12					Lilrb4			1810011H11Rik			Klf12
Lrrc8b	Lpp	1810011O10Rik			Miip			1810011O10Rik			Lpp					Lime1			1810011O10Rik			Lpp
Mcm2	Lrrc56	1810013L24Rik			Mink1			1810013L24Rik			Lrrc56					Lpl			1810013L24Rik			Lrrc56
Miip	Magee1	1810022K09Rik			Mmp12			1810022K09Rik			Magee1					Lrrc8b			1810022K09Rik			Magee1
Mink1	Mansc1	1810024B03Rik			Ms4a4c			1810024B03Rik			Mansc1					Mcm2			1810024B03Rik			Mansc1
Mmp12	Mgat5	1810026J23Rik			Mt1			1810026J23Rik			Mgat5					Miip			1810026J23Rik			Mgat5
Ms4a4c	Mllt4	1810030O07Rik			Mx2			1810030O07Rik			Mllt4					Mink1			1810030O07Rik			Mllt4
Mt1	Mlph	1810032O08Rik			Myo1e			1810032O08Rik			Mlph					Mmp12			1810032O08Rik			Mlph
Mx2	Mpp7	1810037I17Rik			Nab2			1810037I17Rik			Mpp7					Ms4a4c			1810037I17Rik			Mpp7
Myo1e	Naalad2	1810043G02Rik			Nfkbiz			1810043G02Rik			Naalad2					Mt1			1810043G02Rik			Naalad2
Nab2	Nat1	1810043H04Rik			Noxred1			1810043H04Rik			Nat1					Mx2			1810043H04Rik			Nat1
Nfkbiz	Nav2	1810049J17Rik			Nupr1			1810049J17Rik			Nav2					Myo1e			1810049J17Rik			Nav2
Noxred1	Nbea	1810055G02Rik			Oasl2			1810055G02Rik			Nbea					Nab2			1810055G02Rik			Nbea
Nupr1	Nf1	2010012O05Rik			Oscp1			2010012O05Rik			Nf1					Noxred1			2010012O05Rik			Nf1
Oasl2	Nfia	2010107E04Rik			Otub2			2010107E04Rik			Nfia					Nupr1			2010107E04Rik			Nfia
Oscp1	Nos1ap	2010107G23Rik			Pacsin1			2010107G23Rik			Nos1ap					Oasl2			2010107G23Rik			Nos1ap
Otub2	Notch2	2010109A12Rik			Pidd1			2010109A12Rik			Notch2					Oscp1			2010109A12Rik			Notch2
Pacsin1	Nr3c2	2010111I01Rik			Pilrb1			2010111I01Rik			Nr3c2					Otub2			2010111I01Rik			Nr3c2
Pidd1	Nrip1	2010315B03Rik			Plk1			2010315B03Rik			Nrip1					Pacsin1			2010315B03Rik			Nrip1
Pilrb1	Ocln	2210016F16Rik			Plp2			2210016F16Rik			Ocln					Pidd1			2210016F16Rik			Ocln
Plk1	Oprm1	2210016L21Rik			Ppp1r12c			2210016L21Rik			Oprm1					Pilrb1			2210016L21Rik			Oprm1
Plp2	Pag1	2210018M11Rik			Pradc1			2210018M11Rik			Pag1					Plk1			2210018M11Rik			Pag1
Ppp1r12c	Pard3b	2210404O09Rik			Psmg4			2210404O09Rik			Pard3b					Ppp1r12c			2210404O09Rik			Pard3b
Pradc1	Pcdhga2	2210408I21Rik			Rab7b			2210408I21Rik			Pcdhga2					Pradc1			2210408I21Rik			Pcdhga2
Psmg4	Pcdhga8	2210418O10Rik			Rassf1			2210418O10Rik			Pcdhga8					Psmg4			2210418O10Rik			Pcdhga8
Rab7b	Pde4d	2300009A05Rik			Rbm3			2300009A05Rik			Pde4d					Rab7b			2300009A05Rik			Pde4d
Rassf1	Phxr4	2310003H01Rik			Rcn3			2310003H01Rik			Phxr4					Rassf1			2310003H01Rik			Phxr4
Rbm3	Pi4k2b	2310009B15Rik			Rgs7bp			2310009B15Rik			Pi4k2b					Rbm3			2310009B15Rik			Pi4k2b
Rcn3	Pianp	2310011J03Rik			Rpain			2310011J03Rik			Pianp					Rcn3			2310011J03Rik			Pianp
Rgs7bp	Pik3r1	2310022A10Rik			Rps6kb2			2310022A10Rik			Pik3r1					Rgs7bp			2310022A10Rik			Pik3r1
Rpain	Pln	2310022B05Rik			Rtp4			2310022B05Rik			Pln					Rpain			2310022B05Rik			Pln
Rps6kb2	Plp1	2310033P09Rik			S100a10			2310033P09Rik			Plp1					Rps6kb2			2310033P09Rik			Plp1
Rtp4	Ppp1r12b	2310035C23Rik			Sap25			2310035C23Rik			Ppp1r12b					Rtp4			2310035C23Rik			Ppp1r12b
S100a10	Prkdc	2310036O22Rik			Scimp			2310036O22Rik			Prkdc					S100a10			2310036O22Rik			Prkdc
Sap25	Pvrl3	2310039H08Rik			Shmt1			2310039H08Rik			Pvrl3					Sap25			2310039H08Rik			Pvrl3
Scimp	Rab32	2310045N01Rik			Slc20a1			2310045N01Rik			Rab32					Scimp			2310045N01Rik			Rab32
Shmt1	Sclt1	2310047M10Rik			Srsf5			2310047M10Rik			Sclt1					Shmt1			2310047M10Rik			Sclt1
Slc20a1	Slc2a5	2310057M21Rik			Stmn1			2310057M21Rik			Slc2a5					Slc20a1			2310057M21Rik			Slc2a5
Srsf5	Slc5a3	2310061I04Rik			Tagap1			2310061I04Rik			Slc5a3					Spp1			2310061I04Rik			Slc5a3
Stmn1	Snx29	2310067B10Rik			Tbc1d7			2310067B10Rik			Snx29					Srsf5			2310067B10Rik			Snx29
Tagap1	Specc1	2410002F23Rik			Tcf19			2410002F23Rik			Specc1					Stmn1			2410002F23Rik			Specc1
Tbc1d7	Spock1	2410004B18Rik			Tcof1			2410004B18Rik			Spock1					Tagap1			2410004B18Rik			Spock1
Tcf19	Stk3	2410015M20Rik			Tgtp2			2410015M20Rik			Stk3					Tbc1d7			2410015M20Rik			Stk3
Tcof1	Ston1	2410016O06Rik			Timm8a1			2410016O06Rik			Ston1					Tcf19			2410016O06Rik			Ston1
Tgtp2	Tex11	2410089E03Rik			Tmigd3			2410089E03Rik			Tex11					Tcof1			2410089E03Rik			Tex11
Timm8a1	Tmc5	2410127L17Rik			Trip6			2410127L17Rik			Tmc5					Tgtp2			2410127L17Rik			Tmc5
Tmigd3	Tmem8c	2410131K14Rik			Trpt1			2410131K14Rik			Tmem8c					Timm8a1			2410131K14Rik			Tmem8c
Trip6	Tnfsf8	2510002D24Rik			Tstd1			2510002D24Rik			Tnfsf8					Tmigd3			2510002D24Rik			Tnfsf8
Trpt1	Tsc22d3	2510009E07Rik			Wdr62			2510009E07Rik			Tsc22d3					Trip6			2510009E07Rik			Tsc22d3
Tstd1	Ttc30b	2510039O18Rik			Zbp1			2510039O18Rik			Ttc30b					Trpt1			2510039O18Rik			Ttc30b
Wdr62	Tusc1	2610001J05Rik						2610001J05Rik			Tusc1					Tstd1			2610001J05Rik			Tusc1
Zbp1	Uchl4	2610002J02Rik						2610002J02Rik			Uchl4					Wdr62			2610002J02Rik			Uchl4
	Utrn	2610002M06Rik						2610002M06Rik			Utrn					Zbp1			2610002M06Rik			Utrn
	Vps13b	2610008E11Rik						2610008E11Rik			Vps13b								2610008E11Rik			Vps13b
	Vps13c	2610015P09Rik						2610015P09Rik			Vps13c								2610015P09Rik			Vps13c
	Wdr31	2610020H08Rik						2610020H08Rik			Wdr31								2610020H08Rik			Wdr31
	Wscd1	2610021A01Rik						2610021A01Rik			Wscd1								2610021A01Rik			Wscd1
	Xylt1	2610044O15Rik8						2610044O15Rik8			Xylt1								2610044O15Rik8			Xylt1
	Zfhx2	2610301B20Rik						2610301B20Rik			Zfhx2								2610301B20Rik			Zfhx2
	Zfp108	2610305D13Rik						2610305D13Rik			Zfp108								2610305D13Rik			Zfp108
	Zfp458	2610507B11Rik						2610507B11Rik			Zfp458								2610507B11Rik			Zfp458
	Zfp488	2610524H06Rik						2610524H06Rik			Zfp488								2610524H06Rik			Zfp488
	Zfp551	2610528A11Rik						2610528A11Rik			Zfp551								2610528A11Rik			Zfp551
	Zfp599	2700029M09Rik						2700029M09Rik			Zfp599								2700029M09Rik			Zfp599
	Zfp850	2700049A03Rik						2700049A03Rik			Zfp850								2700049A03Rik			Zfp850
	Zmat3	2700060E02Rik						2700060E02Rik			Zmat3								2700060E02Rik			Zmat3
	Zswim5	2700062C07Rik						2700062C07Rik			Zswim5								2700062C07Rik			Zswim5
		2700081O15Rik						2700081O15Rik											2700081O15Rik
		2700094K13Rik						2700094K13Rik											2700094K13Rik
		2700097O09Rik						2700097O09Rik											2700097O09Rik
		2810004N23Rik						2810004N23Rik											2810004N23Rik
		2810006K23Rik						2810006K23Rik											2810006K23Rik
		2810021J22Rik						2810021J22Rik											2810021J22Rik
		2810403A07Rik						2810403A07Rik											2810403A07Rik
		2810417H13Rik						2810417H13Rik											2810417H13Rik
		2810428I15Rik						2810428I15Rik											2810428I15Rik
		2810474O19Rik						2810474O19Rik											2810474O19Rik
		2900026A02Rik						2900026A02Rik											2900026A02Rik
		3010026O09Rik						3010026O09Rik											3010026O09Rik
		3110001I22Rik						3110001I22Rik											3110001I22Rik
		3110002H16Rik						3110002H16Rik											3110002H16Rik
		3110009E18Rik						3110009E18Rik											3110009E18Rik
		3110040N11Rik						3110040N11Rik											3110040N11Rik
		3110043O21Rik						3110043O21Rik											3110043O21Rik
		3110052M02Rik						3110052M02Rik											3110052M02Rik
		3110057O12Rik						3110057O12Rik											3110057O12Rik
		3110062M04Rik						3110062M04Rik											3110062M04Rik
		3110082I17Rik						3110082I17Rik											3110082I17Rik
		3300002I08Rik						3300002I08Rik											3300002I08Rik
		3830406C13Rik						3830406C13Rik											3830406C13Rik
		4430402I18Rik						4430402I18Rik											4430402I18Rik
		4632428N05Rik						4632428N05Rik											4632428N05Rik
		4833420G17Rik						4833420G17Rik											4833420G17Rik
		4833439L19Rik						4833439L19Rik											4833439L19Rik
		4921524J17Rik						4921524J17Rik											4921524J17Rik
		4930402H24Rik						4930402H24Rik											4930402H24Rik
		4930404N11Rik						4930404N11Rik											4930404N11Rik
		4930427A07Rik						4930427A07Rik											4930427A07Rik
		4930430F08Rik						4930430F08Rik											4930430F08Rik
		4930432K21Rik						4930432K21Rik											4930432K21Rik
		4930438A08Rik						4930438A08Rik											4930438A08Rik
		4930453N24Rik						4930453N24Rik											4930453N24Rik
		4930486L24Rik						4930486L24Rik											4930486L24Rik
		4930503L19Rik						4930503L19Rik											4930503L19Rik
		4930518I15Rik						4930518I15Rik											4930518I15Rik
		4930522L14Rik						4930522L14Rik											4930522L14Rik
		4930523C07Rik						4930523C07Rik											4930523C07Rik
		4930524J08Rik						4930524J08Rik											4930524J08Rik
		4930579G24Rik						4930579G24Rik											4930579G24Rik
		4931406C07Rik						4931406C07Rik											4931406C07Rik
		4931406P16Rik						4931406P16Rik											4931406P16Rik
		4931414P19Rik						4931414P19Rik											4931414P19Rik
		4931422A03Rik						4931422A03Rik											4931422A03Rik
		4932438A13Rik						4932438A13Rik											4932438A13Rik
		4933427D14Rik						4933427D14Rik											4933427D14Rik
		4933434E20Rik						4933434E20Rik											4933434E20Rik
		5031414D18Rik						5031414D18Rik											5031414D18Rik
		5031439G07Rik						5031439G07Rik											5031439G07Rik
		5430403G16Rik						5430403G16Rik											5430403G16Rik
		5430427O19Rik						5430427O19Rik											5430427O19Rik
		5730455P16Rik						5730455P16Rik											5730455P16Rik
		5730508B09Rik						5730508B09Rik											5730508B09Rik
		5830415F09Rik						5830415F09Rik											5830415F09Rik
		5830454E08Rik						5830454E08Rik											5830454E08Rik
		6030458C11Rik						6030458C11Rik											6030458C11Rik
		6030468B19Rik						6030468B19Rik											6030468B19Rik
		6330408A02Rik						6330408A02Rik											6330408A02Rik
		6330416G13Rik						6330416G13Rik											6330416G13Rik
		6430548M08Rik						6430548M08Rik											6430548M08Rik
		6430550D23Rik						6430550D23Rik											6430550D23Rik
		6720489N17Rik						6720489N17Rik											6720489N17Rik
		8030423J24Rik						8030423J24Rik											8030423J24Rik
		8030462N17Rik						8030462N17Rik											8030462N17Rik
		8430419L09Rik						8430419L09Rik											8430419L09Rik
		9030617O03Rik						9030617O03Rik											9030617O03Rik
		9030624J02Rik						9030624J02Rik											9030624J02Rik
		9130011E15Rik						9130011E15Rik											9130011E15Rik
		9130019O22Rik						9130019O22Rik											9130019O22Rik
		9130023H24Rik						9130023H24Rik											9130023H24Rik
		9130401M01Rik						9130401M01Rik											9130401M01Rik
		9330151L19Rik						9330151L19Rik											9330151L19Rik
		9430015G10Rik						9430015G10Rik											9430015G10Rik
		9430016H08Rik						9430016H08Rik											9430016H08Rik
		9430038I01Rik						9430038I01Rik											9430038I01Rik
		9530068E07Rik						9530068E07Rik											9530068E07Rik
		9830147E19Rik						9830147E19Rik											9830147E19Rik
		9930012K11Rik						9930012K11Rik											9930012K11Rik
		9930021J03Rik						9930021J03Rik											9930021J03Rik
		9930111J21Rik1						9930111J21Rik1											9930111J21Rik1
		9930111J21Rik2						9930111J21Rik2											9930111J21Rik2
		A130010J15Rik						A130010J15Rik											A130010J15Rik
		A230046K03Rik						A230046K03Rik											A230046K03Rik
		A330017A19Rik						A330017A19Rik											A330017A19Rik
		A430005L14Rik						A430005L14Rik											A430005L14Rik
		A430033K04Rik						A430033K04Rik											A430033K04Rik
		A530064D06Rik						A530064D06Rik											A530064D06Rik
		A630001G21Rik						A630001G21Rik											A630001G21Rik
		A630033H20Rik						A630033H20Rik											A630033H20Rik
		A830010M20Rik						A830010M20Rik											A830010M20Rik
		A830080D01Rik						A830080D01Rik											A830080D01Rik
		A930033H14Rik						A930033H14Rik											A930033H14Rik
		AA386476						AA386476											AA386476
		AA415398						AA415398											AA415398
		AA467197						AA467197											AA467197
		AA474331						AA474331											AA474331
		AA474408						AA474408											AA474408
		Aaas						Aaas											Aaas
		Aacs						Aacs											Aacs
		Aaed1						Aaed1											Aaed1
		Aagab						Aagab											Aagab
		Aak1						Aak1											Aak1
		Aamdc						Aamdc											Aamdc
		Aamp						Aamp											Aamp
		Aar2						Aar2											Aar2
		Aars						Aars											Aars
		Aars2						Aars2											Aars2
		Aarsd1						Aarsd1											Aarsd1
		Aasdh						Aasdh											Aasdh
		Aasdhppt						Aasdhppt											Aasdhppt
		Aatf						Aatf											Aatf
		Aatk						Aatk											Aatk
		AB124611						AB124611											AB124611
		Abca1						Abca1											Abca1
		Abca2						Abca2											Abca2
		Abca3						Abca3											Abca3
		Abca6						Abca6											Abca6
		Abca7						Abca7											Abca7
		Abca9						Abca9											Abca9
		Abcb10						Abcb10											Abcb10
		Abcb1b						Abcb1b											Abcb1b
		Abcb4						Abcb4											Abcb4
		Abcb6						Abcb6											Abcb6
		Abcb7						Abcb7											Abcb7
		Abcb8						Abcb8											Abcb8
		Abcb9						Abcb9											Abcb9
		Abcc1						Abcc1											Abcc1
		Abcc10						Abcc10											Abcc10
		Abcc3						Abcc3											Abcc3
		Abcc4						Abcc4											Abcc4
		Abcc5						Abcc5											Abcc5
		Abcd1						Abcd1											Abcd1
		Abcd2						Abcd2											Abcd2
		Abcd3						Abcd3											Abcd3
		Abcd4						Abcd4											Abcd4
		Abce1						Abce1											Abce1
		Abcf1						Abcf1											Abcf1
		Abcf2						Abcf2											Abcf2
		Abcf3						Abcf3											Abcf3
		Abcg1						Abcg1											Abcg1
		Abcg2						Abcg2											Abcg2
		Abcg3						Abcg3											Abcg3
		Abhd10						Abhd10											Abhd10
		Abhd11						Abhd11											Abhd11
		Abhd12						Abhd12											Abhd12
		Abhd13						Abhd13											Abhd13
		Abhd14a						Abhd14a											Abhd14a
		Abhd14b						Abhd14b											Abhd14b
		Abhd15						Abhd15											Abhd15
		Abhd16a						Abhd16a											Abhd16a
		Abhd17a						Abhd17a											Abhd17a
		Abhd17b						Abhd17b											Abhd17b
		Abhd17c						Abhd17c											Abhd17c
		Abhd2						Abhd2											Abhd2
		Abhd3						Abhd3											Abhd3
		Abhd4						Abhd4											Abhd4
		Abhd5						Abhd5											Abhd5
		Abhd6						Abhd6											Abhd6
		Abhd8						Abhd8											Abhd8
		Abi1						Abi1											Abi1
		Abi2						Abi2											Abi2
		Abi3						Abi3											Abi3
		Abl1						Abl1											Abl1
		Abl2						Abl2											Abl2
		Abr						Abr											Abr
		Abracl						Abracl											Abracl
		Abt1						Abt1											Abt1
		Abtb1						Abtb1											Abtb1
		AC146980.1						AC146980.1											AC146980.1
		Acaa1a						Acaa1a											Acaa1a
		Acaa1b						Acaa1b											Acaa1b
		Acaa2						Acaa2											Acaa2
		Acaca						Acaca											Acaca
		Acad10						Acad10											Acad10
		Acad11						Acad11											Acad11
		Acad12						Acad12											Acad12
		Acad8						Acad8											Acad8
		Acad9						Acad9											Acad9
		Acadl						Acadl											Acadl
		Acadm						Acadm											Acadm
		Acads						Acads											Acads
		Acadsb						Acadsb											Acadsb
		Acadvl						Acadvl											Acadvl
		Acap2						Acap2											Acap2
		Acap3						Acap3											Acap3
		Acat1						Acat1											Acat1
		Acat2						Acat2											Acat2
		Acbd3						Acbd3											Acbd3
		Acbd4						Acbd4											Acbd4
		Acbd5						Acbd5											Acbd5
		Acbd6						Acbd6											Acbd6
		Accs						Accs											Accs
		Acd						Acd											Acd
		Acer3						Acer3											Acer3
		Ache						Ache											Ache
		Acin1						Acin1											Acin1
		Acly						Acly											Acly
		Aco1						Aco1											Aco1
		Aco2						Aco2											Aco2
		Acot11						Acot11											Acot11
		Acot13						Acot13											Acot13
		Acot2						Acot2											Acot2
		Acot6						Acot6											Acot6
		Acot7						Acot7											Acot7
		Acot8						Acot8											Acot8
		Acot9						Acot9											Acot9
		Acox1						Acox1											Acox1
		Acox3						Acox3											Acox3
		Acp1						Acp1											Acp1
		Acp2						Acp2											Acp2
		Acp6						Acp6											Acp6
		Acrbp						Acrbp											Acrbp
		Acsf2						Acsf2											Acsf2
		Acsf3						Acsf3											Acsf3
		Acsl1						Acsl1											Acsl1
		Acsl3						Acsl3											Acsl3
		Acsl4						Acsl4											Acsl4
		Acsl5						Acsl5											Acsl5
		Acss1						Acss1											Acss1
		Acss2						Acss2											Acss2
		Actb						Actb											Actb
		Actg1						Actg1											Actg1
		Actl6a						Actl6a											Actl6a
		Actn1						Actn1											Actn1
		Actn4						Actn4											Actn4
		Actr10						Actr10											Actr10
		Actr1a						Actr1a											Actr1a
		Actr1b						Actr1b											Actr1b
		Actr2						Actr2											Actr2
		Actr3						Actr3											Actr3
		Actr3b						Actr3b											Actr3b
		Actr5						Actr5											Actr5
		Actr6						Actr6											Actr6
		Actr8						Actr8											Actr8
		Acvr1						Acvr1											Acvr1
		Acvr1b						Acvr1b											Acvr1b
		Acvr2a						Acvr2a											Acvr2a
		Acvr2b						Acvr2b											Acvr2b
		Acvrl1						Acvrl1											Acvrl1
		Acy1						Acy1											Acy1
		Acyp1						Acyp1											Acyp1
		Ada						Ada											Ada
		Adal						Adal											Adal
		Adam10						Adam10											Adam10
		Adam15						Adam15											Adam15
		Adam17						Adam17											Adam17
		Adam3						Adam3											Adam3
		Adam8						Adam8											Adam8
		Adam9						Adam9											Adam9
		Adamts1						Adamts1											Adamts1
		Adamts10						Adamts10											Adamts10
		Adamts16						Adamts16											Adamts16
		Adamtsl2						Adamtsl2											Adamtsl2
		Adamtsl4						Adamtsl4											Adamtsl4
		Adap1						Adap1											Adap1
		Adap2						Adap2											Adap2
		Adar						Adar											Adar
		Adarb1						Adarb1											Adarb1
		Adat1						Adat1											Adat1
		Adat2						Adat2											Adat2
		Adat3						Adat3											Adat3
		Adck1						Adck1											Adck1
		Adck2						Adck2											Adck2
		Adck3						Adck3											Adck3
		Adck4						Adck4											Adck4
		Adck5						Adck5											Adck5
		Adcy3						Adcy3											Adcy3
		Adcy7						Adcy7											Adcy7
		Adcy9						Adcy9											Adcy9
		Add1						Add1											Add1
		Add3						Add3											Add3
		Adgra3						Adgra3											Adgra3
		Adgre1						Adgre1											Adgre1
		Adgre4						Adgre4											Adgre4
		Adgre5						Adgre5											Adgre5
		Adgrg1						Adgrg1											Adgrg1
		Adgrg5						Adgrg5											Adgrg5
		Adgrl2						Adgrl2											Adgrl2
		Adh5						Adh5											Adh5
		Adi1						Adi1											Adi1
		Adipor1						Adipor1											Adipor1
		Adipor2						Adipor2											Adipor2
		Adk						Adk											Adk
		Adnp						Adnp											Adnp
		Adnp2						Adnp2											Adnp2
		Ado						Ado											Ado
		Adora1						Adora1											Adora1
		Adora3						Adora3											Adora3
		Adpgk						Adpgk											Adpgk
		Adprh						Adprh											Adprh
		Adprhl2						Adprhl2											Adprhl2
		Adprm						Adprm											Adprm
		Adrb1						Adrb1											Adrb1
		Adrb2						Adrb2											Adrb2
		Adrbk1						Adrbk1											Adrbk1
		Adrbk2						Adrbk2											Adrbk2
		Adrm1						Adrm1											Adrm1
		Adsl						Adsl											Adsl
		Adss						Adss											Adss
		Adssl1						Adssl1											Adssl1
		Adtrp						Adtrp											Adtrp
		Aebp2						Aebp2											Aebp2
		Aen						Aen											Aen
		Aes						Aes											Aes
		AF251705						AF251705											AF251705
		Afap1						Afap1											Afap1
		Afap1l1						Afap1l1											Afap1l1
		Aff1						Aff1											Aff1
		Aff4						Aff4											Aff4
		Afg3l1						Afg3l1											Afg3l1
		Afg3l2						Afg3l2											Afg3l2
		Afmid						Afmid											Afmid
		Afp						Afp											Afp
		Aftph						Aftph											Aftph
		Aga						Aga											Aga
		Agap1						Agap1											Agap1
		Agap3						Agap3											Agap3
		Agbl3						Agbl3											Agbl3
		Agbl5						Agbl5											Agbl5
		Agfg1						Agfg1											Agfg1
		Agfg2						Agfg2											Agfg2
		Aggf1						Aggf1											Aggf1
		Agk						Agk											Agk
		Agl						Agl											Agl
		Agmo						Agmo											Agmo
		Ago1						Ago1											Ago1
		Ago2						Ago2											Ago2
		Ago3						Ago3											Ago3
		Ago4						Ago4											Ago4
		Agpat1						Agpat1											Agpat1
		Agpat2						Agpat2											Agpat2
		Agpat3						Agpat3											Agpat3
		Agpat4						Agpat4											Agpat4
		Agpat5						Agpat5											Agpat5
		Agpat6						Agpat6											Agpat6
		Agps						Agps											Agps
		Agrn						Agrn											Agrn
		Agtpbp1						Agtpbp1											Agtpbp1
		Agtrap						Agtrap											Agtrap
		Ahctf1						Ahctf1											Ahctf1
		Ahcy						Ahcy											Ahcy
		Ahcyl1						Ahcyl1											Ahcyl1
		Ahcyl2						Ahcyl2											Ahcyl2
		Ahdc1						Ahdc1											Ahdc1
		Ahi1						Ahi1											Ahi1
		Ahsa1						Ahsa1											Ahsa1
		Ahsa2						Ahsa2											Ahsa2
		AI314180						AI314180											AI314180
		AI413582						AI413582											AI413582
		AI429214						AI429214											AI429214
		AI464131						AI464131											AI464131
		AI467606						AI467606											AI467606
		AI597479						AI597479											AI597479
		AI606181						AI606181											AI606181
		AI837181						AI837181											AI837181
		AI846148						AI846148											AI846148
		AI987944						AI987944											AI987944
		Aida						Aida											Aida
		Aif1						Aif1											Aif1
		Aifm1						Aifm1											Aifm1
		Aifm2						Aifm2											Aifm2
		Aig1						Aig1											Aig1
		Aim2						Aim2											Aim2
		Aimp1						Aimp1											Aimp1
		Aimp2						Aimp2											Aimp2
		Aip						Aip											Aip
		Ajuba						Ajuba											Ajuba
		AK010878						AK010878											AK010878
		Ak1						Ak1											Ak1
		Ak2						Ak2											Ak2
		Ak3						Ak3											Ak3
		Ak6						Ak6											Ak6
		Akap1						Akap1											Akap1
		Akap10						Akap10											Akap10
		Akap11						Akap11											Akap11
		Akap13						Akap13											Akap13
		Akap5						Akap5											Akap5
		Akap7						Akap7											Akap7
		Akap8						Akap8											Akap8
		Akap8l						Akap8l											Akap8l
		Akip1						Akip1											Akip1
		Akirin1						Akirin1											Akirin1
		Akirin2						Akirin2											Akirin2
		Akna						Akna											Akna
		Akr1a1						Akr1a1											Akr1a1
		Akr1b10						Akr1b10											Akr1b10
		Akr1b3						Akr1b3											Akr1b3
		Akr1c13						Akr1c13											Akr1c13
		Akr1e1						Akr1e1											Akr1e1
		Akr7a5						Akr7a5											Akr7a5
		Akt1						Akt1											Akt1
		Akt1s1						Akt1s1											Akt1s1
		Akt2						Akt2											Akt2
		Akt3						Akt3											Akt3
		Aktip						Aktip											Aktip
		Alad						Alad											Alad
		Alas1						Alas1											Alas1
		Alcam						Alcam											Alcam
		Aldh16a1						Aldh16a1											Aldh16a1
		Aldh18a1						Aldh18a1											Aldh18a1
		Aldh1b1						Aldh1b1											Aldh1b1
		Aldh1l1						Aldh1l1											Aldh1l1
		Aldh1l2						Aldh1l2											Aldh1l2
		Aldh2						Aldh2											Aldh2
		Aldh3a2						Aldh3a2											Aldh3a2
		Aldh3b1						Aldh3b1											Aldh3b1
		Aldh4a1						Aldh4a1											Aldh4a1
		Aldh6a1						Aldh6a1											Aldh6a1
		Aldh7a1						Aldh7a1											Aldh7a1
		Aldh9a1						Aldh9a1											Aldh9a1
		Aldoa						Aldoa											Aldoa
		Aldoc						Aldoc											Aldoc
		Alg1						Alg1											Alg1
		Alg10b						Alg10b											Alg10b
		Alg11						Alg11											Alg11
		Alg12						Alg12											Alg12
		Alg13						Alg13											Alg13
		Alg14						Alg14											Alg14
		Alg2						Alg2											Alg2
		Alg3						Alg3											Alg3
		Alg5						Alg5											Alg5
		Alg6						Alg6											Alg6
		Alg8						Alg8											Alg8
		Alg9						Alg9											Alg9
		Alkbh1						Alkbh1											Alkbh1
		Alkbh2						Alkbh2											Alkbh2
		Alkbh3						Alkbh3											Alkbh3
		Alkbh4						Alkbh4											Alkbh4
		Alkbh5						Alkbh5											Alkbh5
		Alkbh6						Alkbh6											Alkbh6
		Alkbh7						Alkbh7											Alkbh7
		Alkbh8						Alkbh8											Alkbh8
		Alox5						Alox5											Alox5
		Alox5ap						Alox5ap											Alox5ap
		Alpk1						Alpk1											Alpk1
		Alpk2						Alpk2											Alpk2
		Als2						Als2											Als2
		Als2cl						Als2cl											Als2cl
		Alyref						Alyref											Alyref
		Alyref2						Alyref2											Alyref2
		Amacr						Amacr											Amacr
		Ambra1						Ambra1											Ambra1
		Amd1						Amd1											Amd1
		Amd2						Amd2											Amd2
		Amdhd2						Amdhd2											Amdhd2
		Amer1						Amer1											Amer1
		Amer2						Amer2											Amer2
		Amfr						Amfr											Amfr
		Amigo1						Amigo1											Amigo1
		Amigo3						Amigo3											Amigo3
		Ammecr1						Ammecr1											Ammecr1
		Ammecr1l						Ammecr1l											Ammecr1l
		Amn1						Amn1											Amn1
		Amotl1						Amotl1											Amotl1
		Ampd2						Ampd2											Ampd2
		Ampd3						Ampd3											Ampd3
		Amz1						Amz1											Amz1
		Amz2						Amz2											Amz2
		Anapc1						Anapc1											Anapc1
		Anapc10						Anapc10											Anapc10
		Anapc11						Anapc11											Anapc11
		Anapc13						Anapc13											Anapc13
		Anapc15						Anapc15											Anapc15
		Anapc16						Anapc16											Anapc16
		Anapc2						Anapc2											Anapc2
		Anapc4						Anapc4											Anapc4
		Anapc5						Anapc5											Anapc5
		Anapc7						Anapc7											Anapc7
		Ang						Ang											Ang
		Angel1						Angel1											Angel1
		Angel2						Angel2											Angel2
		Angptl3						Angptl3											Angptl3
		Angptl6						Angptl6											Angptl6
		Angptl7						Angptl7											Angptl7
		Ank						Ank											Ank
		Ank2						Ank2											Ank2
		Ankdd1b						Ankdd1b											Ankdd1b
		Ankfy1						Ankfy1											Ankfy1
		Ankhd1						Ankhd1											Ankhd1
		Ankib1						Ankib1											Ankib1
		Ankle2						Ankle2											Ankle2
		Ankmy2						Ankmy2											Ankmy2
		Ankra2						Ankra2											Ankra2
		Ankrd10						Ankrd10											Ankrd10
		Ankrd11						Ankrd11											Ankrd11
		Ankrd12						Ankrd12											Ankrd12
		Ankrd13a						Ankrd13a											Ankrd13a
		Ankrd13c						Ankrd13c											Ankrd13c
		Ankrd13d						Ankrd13d											Ankrd13d
		Ankrd17						Ankrd17											Ankrd17
		Ankrd24						Ankrd24											Ankrd24
		Ankrd26						Ankrd26											Ankrd26
		Ankrd27						Ankrd27											Ankrd27
		Ankrd28						Ankrd28											Ankrd28
		Ankrd32						Ankrd32											Ankrd32
		Ankrd37						Ankrd37											Ankrd37
		Ankrd39						Ankrd39											Ankrd39
		Ankrd40						Ankrd40											Ankrd40
		Ankrd42						Ankrd42											Ankrd42
		Ankrd44						Ankrd44											Ankrd44
		Ankrd46						Ankrd46											Ankrd46
		Ankrd49						Ankrd49											Ankrd49
		Ankrd50						Ankrd50											Ankrd50
		Ankrd52						Ankrd52											Ankrd52
		Ankrd54						Ankrd54											Ankrd54
		Ankrd9						Ankrd9											Ankrd9
		Anks1						Anks1											Anks1
		Anks3						Anks3											Anks3
		Anks6						Anks6											Anks6
		Ankzf1						Ankzf1											Ankzf1
		Anln						Anln											Anln
		Ano10						Ano10											Ano10
		Ano6						Ano6											Ano6
		Ano7						Ano7											Ano7
		Ano8						Ano8											Ano8
		Anp32a						Anp32a											Anp32a
		Anp32b						Anp32b											Anp32b
		Anp32e						Anp32e											Anp32e
		Antxr2						Antxr2											Antxr2
		Anxa1						Anxa1											Anxa1
		Anxa11						Anxa11											Anxa11
		Anxa2						Anxa2											Anxa2
		Anxa3						Anxa3											Anxa3
		Anxa4						Anxa4											Anxa4
		Anxa5						Anxa5											Anxa5
		Anxa6						Anxa6											Anxa6
		Anxa7						Anxa7											Anxa7
		Anxa9						Anxa9											Anxa9
		Aoah						Aoah											Aoah
		Ap1ar						Ap1ar											Ap1ar
		Ap1b1						Ap1b1											Ap1b1
		Ap1g1						Ap1g1											Ap1g1
		Ap1g2						Ap1g2											Ap1g2
		Ap1m1						Ap1m1											Ap1m1
		Ap1s1						Ap1s1											Ap1s1
		Ap1s2						Ap1s2											Ap1s2
		Ap2a1						Ap2a1											Ap2a1
		Ap2a2						Ap2a2											Ap2a2
		Ap2b1						Ap2b1											Ap2b1
		Ap2m1						Ap2m1											Ap2m1
		Ap2s1						Ap2s1											Ap2s1
		Ap3b1						Ap3b1											Ap3b1
		Ap3d1						Ap3d1											Ap3d1
		Ap3m1						Ap3m1											Ap3m1
		Ap3m2						Ap3m2											Ap3m2
		Ap3s1						Ap3s1											Ap3s1
		Ap3s2						Ap3s2											Ap3s2
		Ap4b1						Ap4b1											Ap4b1
		Ap4e1						Ap4e1											Ap4e1
		Ap4m1						Ap4m1											Ap4m1
		Ap4s1						Ap4s1											Ap4s1
		Ap5b1						Ap5b1											Ap5b1
		Ap5m1						Ap5m1											Ap5m1
		Ap5s1						Ap5s1											Ap5s1
		Ap5z1						Ap5z1											Ap5z1
		Apaf1						Apaf1											Apaf1
		Apba1						Apba1											Apba1
		Apba3						Apba3											Apba3
		Apbb1						Apbb1											Apbb1
		Apbb1ip						Apbb1ip											Apbb1ip
		Apbb2						Apbb2											Apbb2
		Apc						Apc											Apc
		Apeh						Apeh											Apeh
		Apex1						Apex1											Apex1
		Apex2						Apex2											Apex2
		Aph1a						Aph1a											Aph1a
		Aph1b						Aph1b											Aph1b
		Aph1c						Aph1c											Aph1c
		Api5						Api5											Api5
		Apip						Apip											Apip
		Apitd1						Apitd1											Apitd1
		Aplf						Aplf											Aplf
		Aplp1						Aplp1											Aplp1
		Aplp2						Aplp2											Aplp2
		Apmap						Apmap											Apmap
		Apoa1bp						Apoa1bp											Apoa1bp
		Apobec1						Apobec1											Apobec1
		Apobec2						Apobec2											Apobec2
		Apobec3						Apobec3											Apobec3
		Apobr						Apobr											Apobr
		Apoc1						Apoc1											Apoc1
		Apoc2						Apoc2											Apoc2
		Apoc4						Apoc4											Apoc4
		Apod						Apod											Apod
		Apoo						Apoo											Apoo
		Apool						Apool											Apool
		Apoo-ps						Apoo-ps											Apoo-ps
		Apopt1						Apopt1											Apopt1
		App						App											App
		Appbp2						Appbp2											Appbp2
		Appl1						Appl1											Appl1
		Appl2						Appl2											Appl2
		Aprt						Aprt											Aprt
		Aptx						Aptx											Aptx
		Aqr						Aqr											Aqr
		Araf						Araf											Araf
		Arap1						Arap1											Arap1
		Arap2						Arap2											Arap2
		Arap3						Arap3											Arap3
		Arcn1						Arcn1											Arcn1
		Arel1						Arel1											Arel1
		Arf1						Arf1											Arf1
		Arf2						Arf2											Arf2
		Arf3						Arf3											Arf3
		Arf4						Arf4											Arf4
		Arf5						Arf5											Arf5
		Arf6						Arf6											Arf6
		Arfgap1						Arfgap1											Arfgap1
		Arfgap2						Arfgap2											Arfgap2
		Arfgap3						Arfgap3											Arfgap3
		Arfgef1						Arfgef1											Arfgef1
		Arfgef2						Arfgef2											Arfgef2
		Arfip1						Arfip1											Arfip1
		Arfip2						Arfip2											Arfip2
		Arfrp1						Arfrp1											Arfrp1
		Arglu1						Arglu1											Arglu1
		Arhgap1						Arhgap1											Arhgap1
		Arhgap12						Arhgap12											Arhgap12
		Arhgap17						Arhgap17											Arhgap17
		Arhgap18						Arhgap18											Arhgap18
		Arhgap19						Arhgap19											Arhgap19
		Arhgap21						Arhgap21											Arhgap21
		Arhgap22						Arhgap22											Arhgap22
		Arhgap24						Arhgap24											Arhgap24
		Arhgap25						Arhgap25											Arhgap25
		Arhgap26						Arhgap26											Arhgap26
		Arhgap27						Arhgap27											Arhgap27
		Arhgap29						Arhgap29											Arhgap29
		Arhgap30						Arhgap30											Arhgap30
		Arhgap31						Arhgap31											Arhgap31
		Arhgap32						Arhgap32											Arhgap32
		Arhgap35						Arhgap35											Arhgap35
		Arhgap39						Arhgap39											Arhgap39
		Arhgap4						Arhgap4											Arhgap4
		Arhgap5						Arhgap5											Arhgap5
		Arhgap9						Arhgap9											Arhgap9
		Arhgdia						Arhgdia											Arhgdia
		Arhgdib						Arhgdib											Arhgdib
		Arhgef1						Arhgef1											Arhgef1
		Arhgef10l						Arhgef10l											Arhgef10l
		Arhgef11						Arhgef11											Arhgef11
		Arhgef12						Arhgef12											Arhgef12
		Arhgef18						Arhgef18											Arhgef18
		Arhgef2						Arhgef2											Arhgef2
		Arhgef25						Arhgef25											Arhgef25
		Arhgef3						Arhgef3											Arhgef3
		Arhgef4						Arhgef4											Arhgef4
		Arhgef40						Arhgef40											Arhgef40
		Arhgef6						Arhgef6											Arhgef6
		Arhgef7						Arhgef7											Arhgef7
		Arid1a						Arid1a											Arid1a
		Arid1b						Arid1b											Arid1b
		Arid2						Arid2											Arid2
		Arid3a						Arid3a											Arid3a
		Arid3b						Arid3b											Arid3b
		Arid4a						Arid4a											Arid4a
		Arid4b						Arid4b											Arid4b
		Arid5a						Arid5a											Arid5a
		Arid5b						Arid5b											Arid5b
		Arih1						Arih1											Arih1
		Arih2						Arih2											Arih2
		Arl1						Arl1											Arl1
		Arl10						Arl10											Arl10
		Arl11						Arl11											Arl11
		Arl13b						Arl13b											Arl13b
		Arl14ep						Arl14ep											Arl14ep
		Arl15						Arl15											Arl15
		Arl16						Arl16											Arl16
		Arl2						Arl2											Arl2
		Arl2bp						Arl2bp											Arl2bp
		Arl3						Arl3											Arl3
		Arl4a						Arl4a											Arl4a
		Arl4c						Arl4c											Arl4c
		Arl4d						Arl4d											Arl4d
		Arl5a						Arl5a											Arl5a
		Arl5b						Arl5b											Arl5b
		Arl6						Arl6											Arl6
		Arl6ip1						Arl6ip1											Arl6ip1
		Arl6ip4						Arl6ip4											Arl6ip4
		Arl6ip5						Arl6ip5											Arl6ip5
		Arl6ip6						Arl6ip6											Arl6ip6
		Arl8a						Arl8a											Arl8a
		Arl8b						Arl8b											Arl8b
		Armc1						Armc1											Armc1
		Armc10						Armc10											Armc10
		Armc3						Armc3											Armc3
		Armc5						Armc5											Armc5
		Armc6						Armc6											Armc6
		Armc7						Armc7											Armc7
		Armc8						Armc8											Armc8
		Armc9						Armc9											Armc9
		Armcx2						Armcx2											Armcx2
		Armcx3						Armcx3											Armcx3
		Armcx5						Armcx5											Armcx5
		Armcx6						Armcx6											Armcx6
		Armt1						Armt1											Armt1
		Arnt						Arnt											Arnt
		Arntl						Arntl											Arntl
		Arpc1a						Arpc1a											Arpc1a
		Arpc1b						Arpc1b											Arpc1b
		Arpc2						Arpc2											Arpc2
		Arpc3						Arpc3											Arpc3
		Arpc4						Arpc4											Arpc4
		Arpc5						Arpc5											Arpc5
		Arpc5l						Arpc5l											Arpc5l
		Arpp19						Arpp19											Arpp19
		Arrb1						Arrb1											Arrb1
		Arrb2						Arrb2											Arrb2
		Arrdc1						Arrdc1											Arrdc1
		Arrdc2						Arrdc2											Arrdc2
		Arrdc3						Arrdc3											Arrdc3
		Arrdc4						Arrdc4											Arrdc4
		Arsa						Arsa											Arsa
		Arsb						Arsb											Arsb
		Arsk						Arsk											Arsk
		Arv1						Arv1											Arv1
		Arvcf						Arvcf											Arvcf
		As3mt						As3mt											As3mt
		Asah1						Asah1											Asah1
		Asap1						Asap1											Asap1
		Asap3						Asap3											Asap3
		Asb1						Asb1											Asb1
		Asb10						Asb10											Asb10
		Asb13						Asb13											Asb13
		Asb2						Asb2											Asb2
		Asb3						Asb3											Asb3
		Asb6						Asb6											Asb6
		Asb7						Asb7											Asb7
		Asb8						Asb8											Asb8
		Ascc1						Ascc1											Ascc1
		Ascc2						Ascc2											Ascc2
		Ascc3						Ascc3											Ascc3
		Ascl2						Ascl2											Ascl2
		Asf1a						Asf1a											Asf1a
		Asf1b						Asf1b											Asf1b
		Ash1l						Ash1l											Ash1l
		Ash2l						Ash2l											Ash2l
		Asl						Asl											Asl
		Asna1						Asna1											Asna1
		Asns						Asns											Asns
		Asnsd1						Asnsd1											Asnsd1
		Asph						Asph											Asph
		Aspscr1						Aspscr1											Aspscr1
		Asrgl1						Asrgl1											Asrgl1
		Ass1						Ass1											Ass1
		Aste1						Aste1											Aste1
		Asun						Asun											Asun
		Asxl1						Asxl1											Asxl1
		Asxl2						Asxl2											Asxl2
		Atad1						Atad1											Atad1
		Atad2						Atad2											Atad2
		Atad2b						Atad2b											Atad2b
		Atad5						Atad5											Atad5
		Atat1						Atat1											Atat1
		Ate1						Ate1											Ate1
		Atf1						Atf1											Atf1
		Atf2						Atf2											Atf2
		Atf3						Atf3											Atf3
		Atf4						Atf4											Atf4
		Atf6						Atf6											Atf6
		Atf6b						Atf6b											Atf6b
		Atf7						Atf7											Atf7
		Atf7ip						Atf7ip											Atf7ip
		Atg10						Atg10											Atg10
		Atg101						Atg101											Atg101
		Atg12						Atg12											Atg12
		Atg13						Atg13											Atg13
		Atg14						Atg14											Atg14
		Atg16l1						Atg16l1											Atg16l1
		Atg2a						Atg2a											Atg2a
		Atg2b						Atg2b											Atg2b
		Atg3						Atg3											Atg3
		Atg4a						Atg4a											Atg4a
		Atg4b						Atg4b											Atg4b
		Atg4c						Atg4c											Atg4c
		Atg4d						Atg4d											Atg4d
		Atg5						Atg5											Atg5
		Atg7						Atg7											Atg7
		Atg9a						Atg9a											Atg9a
		Athl1						Athl1											Athl1
		Atic						Atic											Atic
		Atl1						Atl1											Atl1
		Atl2						Atl2											Atl2
		Atl3						Atl3											Atl3
		Atm						Atm											Atm
		Atmin						Atmin											Atmin
		Atn1						Atn1											Atn1
		Atox1						Atox1											Atox1
		Atp10d						Atp10d											Atp10d
		Atp11a						Atp11a											Atp11a
		Atp11b						Atp11b											Atp11b
		Atp11c						Atp11c											Atp11c
		Atp13a1						Atp13a1											Atp13a1
		Atp13a2						Atp13a2											Atp13a2
		Atp13a3						Atp13a3											Atp13a3
		Atp1a1						Atp1a1											Atp1a1
		Atp1b3						Atp1b3											Atp1b3
		Atp2a2						Atp2a2											Atp2a2
		Atp2a3						Atp2a3											Atp2a3
		Atp2b1						Atp2b1											Atp2b1
		Atp2b4						Atp2b4											Atp2b4
		Atp2c1						Atp2c1											Atp2c1
		Atp5a1						Atp5a1											Atp5a1
		Atp5b						Atp5b											Atp5b
		Atp5c1						Atp5c1											Atp5c1
		Atp5d						Atp5d											Atp5d
		Atp5e						Atp5e											Atp5e
		Atp5f1						Atp5f1											Atp5f1
		Atp5g1						Atp5g1											Atp5g1
		Atp5g2						Atp5g2											Atp5g2
		Atp5g3						Atp5g3											Atp5g3
		Atp5h						Atp5h											Atp5h
		Atp5j						Atp5j											Atp5j
		Atp5j2						Atp5j2											Atp5j2
		Atp5k						Atp5k											Atp5k
		Atp5l						Atp5l											Atp5l
		Atp5o						Atp5o											Atp5o
		Atp5s						Atp5s											Atp5s
		Atp5sl						Atp5sl											Atp5sl
		Atp6ap1						Atp6ap1											Atp6ap1
		Atp6ap2						Atp6ap2											Atp6ap2
		Atp6v0a1						Atp6v0a1											Atp6v0a1
		Atp6v0a2						Atp6v0a2											Atp6v0a2
		Atp6v0b						Atp6v0b											Atp6v0b
		Atp6v0c						Atp6v0c											Atp6v0c
		Atp6v0d1						Atp6v0d1											Atp6v0d1
		Atp6v0e						Atp6v0e											Atp6v0e
		Atp6v0e2						Atp6v0e2											Atp6v0e2
		Atp6v1a						Atp6v1a											Atp6v1a
		Atp6v1b2						Atp6v1b2											Atp6v1b2
		Atp6v1c1						Atp6v1c1											Atp6v1c1
		Atp6v1d						Atp6v1d											Atp6v1d
		Atp6v1e1						Atp6v1e1											Atp6v1e1
		Atp6v1f						Atp6v1f											Atp6v1f
		Atp6v1g1						Atp6v1g1											Atp6v1g1
		Atp6v1g2						Atp6v1g2											Atp6v1g2
		Atp6v1h						Atp6v1h											Atp6v1h
		Atp7a						Atp7a											Atp7a
		Atp8a1						Atp8a1											Atp8a1
		Atp8a2						Atp8a2											Atp8a2
		Atp8b1						Atp8b1											Atp8b1
		Atp8b2						Atp8b2											Atp8b2
		Atp9a						Atp9a											Atp9a
		Atp9b						Atp9b											Atp9b
		Atpaf1						Atpaf1											Atpaf1
		Atpaf2						Atpaf2											Atpaf2
		Atpif1						Atpif1											Atpif1
		Atr						Atr											Atr
		Atraid						Atraid											Atraid
		Atrip						Atrip											Atrip
		Atrn						Atrn											Atrn
		Atrnl1						Atrnl1											Atrnl1
		Atrx						Atrx											Atrx
		Atxn10						Atxn10											Atxn10
		Atxn1l						Atxn1l											Atxn1l
		Atxn2						Atxn2											Atxn2
		Atxn2l						Atxn2l											Atxn2l
		Atxn3						Atxn3											Atxn3
		Atxn7						Atxn7											Atxn7
		Atxn7l1						Atxn7l1											Atxn7l1
		Atxn7l2						Atxn7l2											Atxn7l2
		Atxn7l3						Atxn7l3											Atxn7l3
		Atxn7l3b						Atxn7l3b											Atxn7l3b
		AU019823						AU019823											AU019823
		AU022252						AU022252											AU022252
		AU040320						AU040320											AU040320
		AU041133						AU041133											AU041133
		Auh						Auh											Auh
		Aup1						Aup1											Aup1
		Aurka						Aurka											Aurka
		Aurkaip1						Aurkaip1											Aurkaip1
		Aurkb						Aurkb											Aurkb
		Aven						Aven											Aven
		Avl9						Avl9											Avl9
		Avpi1						Avpi1											Avpi1
		AW011738						AW011738											AW011738
		AW146154						AW146154											AW146154
		AW209491						AW209491											AW209491
		AW549877						AW549877											AW549877
		AW554918						AW554918											AW554918
		Axin1						Axin1											Axin1
		Axl						Axl											Axl
		Azi2						Azi2											Azi2
		Azin1						Azin1											Azin1
		Azin2						Azin2											Azin2
		B230118H07Rik						B230118H07Rik											B230118H07Rik
		B230217C12Rik						B230217C12Rik											B230217C12Rik
		B230219D22Rik						B230219D22Rik											B230219D22Rik
		B230307C23Rik						B230307C23Rik											B230307C23Rik
		B2m						B2m											B2m
		B3galnt1						B3galnt1											B3galnt1
		B3galnt2						B3galnt2											B3galnt2
		B3galt4						B3galt4											B3galt4
		B3galt5						B3galt5											B3galt5
		B3galt6						B3galt6											B3galt6
		B3gat3						B3gat3											B3gat3
		B3glct						B3glct											B3glct
		B3gnt2						B3gnt2											B3gnt2
		B3gnt7						B3gnt7											B3gnt7
		B3gnt8						B3gnt8											B3gnt8
		B3gntl1						B3gntl1											B3gntl1
		B430305J03Rik						B430305J03Rik											B430305J03Rik
		B430306N03Rik						B430306N03Rik											B430306N03Rik
		B4galnt1						B4galnt1											B4galnt1
		B4galt1						B4galt1											B4galt1
		B4galt3						B4galt3											B4galt3
		B4galt4						B4galt4											B4galt4
		B4galt5						B4galt5											B4galt5
		B4galt6						B4galt6											B4galt6
		B4galt7						B4galt7											B4galt7
		B4gat1						B4gat1											B4gat1
		B630005N14Rik						B630005N14Rik											B630005N14Rik
		B930041F14Rik						B930041F14Rik											B930041F14Rik
		B9d1						B9d1											B9d1
		B9d2						B9d2											B9d2
		Babam1						Babam1											Babam1
		Bace1						Bace1											Bace1
		Bach1						Bach1											Bach1
		Bach2						Bach2											Bach2
		Bad						Bad											Bad
		Bag1						Bag1											Bag1
		Bag2						Bag2											Bag2
		Bag3						Bag3											Bag3
		Bag4						Bag4											Bag4
		Bag5						Bag5											Bag5
		Bag6						Bag6											Bag6
		Bahcc1						Bahcc1											Bahcc1
		Bahd1						Bahd1											Bahd1
		Baiap2						Baiap2											Baiap2
		Baiap2l1						Baiap2l1											Baiap2l1
		Baiap2l2						Baiap2l2											Baiap2l2
		Bak1						Bak1											Bak1
		Bambi						Bambi											Bambi
		Banf1						Banf1											Banf1
		Bank1						Bank1											Bank1
		Banp						Banp											Banp
		Bap1						Bap1											Bap1
		Basp1						Basp1											Basp1
		Batf						Batf											Batf
		Batf2						Batf2											Batf2
		Batf3						Batf3											Batf3
		Bax						Bax											Bax
		Baz1a						Baz1a											Baz1a
		Baz1b						Baz1b											Baz1b
		Baz2a						Baz2a											Baz2a
		Baz2b						Baz2b											Baz2b
		Bbc3						Bbc3											Bbc3
		Bbip1						Bbip1											Bbip1
		Bbs1						Bbs1											Bbs1
		Bbs10						Bbs10											Bbs10
		Bbs12						Bbs12											Bbs12
		Bbs2						Bbs2											Bbs2
		Bbs4						Bbs4											Bbs4
		Bbs5						Bbs5											Bbs5
		Bbs7						Bbs7											Bbs7
		Bbs9						Bbs9											Bbs9
		Bbx						Bbx											Bbx
		BC003331						BC003331											BC003331
		BC003965						BC003965											BC003965
		BC004004						BC004004											BC004004
		BC005537						BC005537											BC005537
		BC005561						BC005561											BC005561
		BC005624						BC005624											BC005624
		BC017158						BC017158											BC017158
		BC017643						BC017643											BC017643
		BC022687						BC022687											BC022687
		BC023829						BC023829											BC023829
		BC024978						BC024978											BC024978
		BC026585						BC026585											BC026585
		BC027231						BC027231											BC027231
		BC028528						BC028528											BC028528
		BC029214						BC029214											BC029214
		BC030336						BC030336											BC030336
		BC031181						BC031181											BC031181
		BC035044						BC035044											BC035044
		BC048403						BC048403											BC048403
		BC049352						BC049352											BC049352
		BC052040						BC052040											BC052040
		BC055324						BC055324											BC055324
		BC106179						BC106179											BC106179
		BC147527						BC147527											BC147527
		Bcap29						Bcap29											Bcap29
		Bcap31						Bcap31											Bcap31
		Bcar3						Bcar3											Bcar3
		Bcas2						Bcas2											Bcas2
		Bcas3						Bcas3											Bcas3
		Bcat2						Bcat2											Bcat2
		Bccip						Bccip											Bccip
		Bcdin3d						Bcdin3d											Bcdin3d
		Bckdha						Bckdha											Bckdha
		Bckdhb						Bckdhb											Bckdhb
		Bckdk						Bckdk											Bckdk
		Bcl10						Bcl10											Bcl10
		Bcl2						Bcl2											Bcl2
		Bcl2a1a						Bcl2a1a											Bcl2a1a
		Bcl2a1b						Bcl2a1b											Bcl2a1b
		Bcl2a1c						Bcl2a1c											Bcl2a1c
		Bcl2a1d						Bcl2a1d											Bcl2a1d
		Bcl2l1						Bcl2l1											Bcl2l1
		Bcl2l11						Bcl2l11											Bcl2l11
		Bcl2l12						Bcl2l12											Bcl2l12
		Bcl2l13						Bcl2l13											Bcl2l13
		Bcl3						Bcl3											Bcl3
		Bcl6						Bcl6											Bcl6
		Bcl7a						Bcl7a											Bcl7a
		Bcl7b						Bcl7b											Bcl7b
		Bcl7c						Bcl7c											Bcl7c
		Bcl9						Bcl9											Bcl9
		Bcl9l						Bcl9l											Bcl9l
		Bclaf1						Bclaf1											Bclaf1
		Bco2						Bco2											Bco2
		Bcor						Bcor											Bcor
		Bcorl1						Bcorl1											Bcorl1
		Bcs1l						Bcs1l											Bcs1l
		Bdp1						Bdp1											Bdp1
		Becn1						Becn1											Becn1
		Bend3						Bend3											Bend3
		Bend5						Bend5											Bend5
		Bend6						Bend6											Bend6
		Bet1						Bet1											Bet1
		Bet1l						Bet1l											Bet1l
		Bfar						Bfar											Bfar
		Bhlhb9						Bhlhb9											Bhlhb9
		Bhlhe40						Bhlhe40											Bhlhe40
		Bhlhe41						Bhlhe41											Bhlhe41
		Bicd2						Bicd2											Bicd2
		Bid						Bid											Bid
		Bik						Bik											Bik
		Bin1						Bin1											Bin1
		Bin2						Bin2											Bin2
		Bin3						Bin3											Bin3
		Birc2						Birc2											Birc2
		Birc3						Birc3											Birc3
		Birc5						Birc5											Birc5
		Bivm						Bivm											Bivm
		Blcap						Blcap											Blcap
		Blm						Blm											Blm
		Blmh						Blmh											Blmh
		Blnk						Blnk											Blnk
		Bloc1s1						Bloc1s1											Bloc1s1
		Bloc1s2						Bloc1s2											Bloc1s2
		Bloc1s3						Bloc1s3											Bloc1s3
		Bloc1s4						Bloc1s4											Bloc1s4
		Bloc1s5						Bloc1s5											Bloc1s5
		Bloc1s6						Bloc1s6											Bloc1s6
		Blvra						Blvra											Blvra
		Blvrb						Blvrb											Blvrb
		Blzf1						Blzf1											Blzf1
		Bmf						Bmf											Bmf
		Bmi1						Bmi1											Bmi1
		Bmp2k						Bmp2k											Bmp2k
		Bmpr1a						Bmpr1a											Bmpr1a
		Bmpr2						Bmpr2											Bmpr2
		Bms1						Bms1											Bms1
		Bmyc						Bmyc											Bmyc
		Bnip1						Bnip1											Bnip1
		Bnip2						Bnip2											Bnip2
		Bnip3						Bnip3											Bnip3
		Bnip3l						Bnip3l											Bnip3l
		Bod1						Bod1											Bod1
		Bod1l						Bod1l											Bod1l
		Bola1						Bola1											Bola1
		Bola3						Bola3											Bola3
		Bop1						Bop1											Bop1
		Bora						Bora											Bora
		Bpgm						Bpgm											Bpgm
		Bphl						Bphl											Bphl
		Bpifb4						Bpifb4											Bpifb4
		Bpnt1						Bpnt1											Bpnt1
		Bptf						Bptf											Bptf
		Braf						Braf											Braf
		Brap						Brap											Brap
		Brat1						Brat1											Brat1
		Brca2						Brca2											Brca2
		Brcc3						Brcc3											Brcc3
		Brd1						Brd1											Brd1
		Brd2						Brd2											Brd2
		Brd3						Brd3											Brd3
		Brd4						Brd4											Brd4
		Brd7						Brd7											Brd7
		Brd8						Brd8											Brd8
		Brd9						Brd9											Brd9
		Bre						Bre											Bre
		Brf1						Brf1											Brf1
		Brf2						Brf2											Brf2
		Bri3						Bri3											Bri3
		Bri3bp						Bri3bp											Bri3bp
		Brix1						Brix1											Brix1
		Brk1						Brk1											Brk1
		Brms1						Brms1											Brms1
		Brms1l						Brms1l											Brms1l
		Brox						Brox											Brox
		Brpf1						Brpf1											Brpf1
		Brpf3						Brpf3											Brpf3
		Brwd1						Brwd1											Brwd1
		Bscl2						Bscl2											Bscl2
		Bsdc1						Bsdc1											Bsdc1
		Bsg						Bsg											Bsg
		Bst2						Bst2											Bst2
		Btaf1						Btaf1											Btaf1
		Btbd1						Btbd1											Btbd1
		Btbd10						Btbd10											Btbd10
		Btbd17						Btbd17											Btbd17
		Btbd19						Btbd19											Btbd19
		Btbd2						Btbd2											Btbd2
		Btbd3						Btbd3											Btbd3
		Btbd6						Btbd6											Btbd6
		Btbd7						Btbd7											Btbd7
		Btbd8						Btbd8											Btbd8
		Btbd9						Btbd9											Btbd9
		Btd						Btd											Btd
		Btf3						Btf3											Btf3
		Btf3l4						Btf3l4											Btf3l4
		Btg1						Btg1											Btg1
		Btg2						Btg2											Btg2
		Btg3						Btg3											Btg3
		Btk						Btk											Btk
		Btrc						Btrc											Btrc
		Bub1						Bub1											Bub1
		Bub1b						Bub1b											Bub1b
		Bub3						Bub3											Bub3
		Bud13						Bud13											Bud13
		Bud31						Bud31											Bud31
		Bysl						Bysl											Bysl
		Bzw1						Bzw1											Bzw1
		Bzw2						Bzw2											Bzw2
		C030039L03Rik						C030039L03Rik											C030039L03Rik
		C130026I21Rik						C130026I21Rik											C130026I21Rik
		C130050O18Rik						C130050O18Rik											C130050O18Rik
		C1d						C1d											C1d
		C1galt1						C1galt1											C1galt1
		C1galt1c1						C1galt1c1											C1galt1c1
		C1qa						C1qa											C1qa
		C1qb						C1qb											C1qb
		C1qbp						C1qbp											C1qbp
		C1qc						C1qc											C1qc
		C1ra						C1ra											C1ra
		C1rl						C1rl											C1rl
		C230052I12Rik						C230052I12Rik											C230052I12Rik
		C2cd2						C2cd2											C2cd2
		C2cd2l						C2cd2l											C2cd2l
		C2cd3						C2cd3											C2cd3
		C2cd5						C2cd5											C2cd5
		C3						C330007P06Rik											C330007P06Rik
		C330007P06Rik						C330018D20Rik											C330018D20Rik
		C330018D20Rik						C3ar1											C3ar1
		C3ar1						C4b											C4b
		C4b						C5ar1											C5ar1
		C5ar1						C5ar2											C5ar2
		C5ar2						C730034F03Rik											C730034F03Rik
		C730034F03Rik						C78339											C78339
		C78339						C87436											C87436
		C87436						C8g											C8g
		C8g						Caap1											Caap1
		Caap1						Cab39											Cab39
		Cab39						Cab39l											Cab39l
		Cab39l						Cabin1											Cabin1
		Cabin1						Cables1											Cables1
		Cables1						Cables2											Cables2
		Cables2						Cabyr											Cabyr
		Cabyr						Cacfd1											Cacfd1
		Cacfd1						Cacna1d											Cacna1d
		Cacna1d						Cacna1s											Cacna1s
		Cacna1s						Cacnb1											Cacnb1
		Cacnb1						Cacnb2											Cacnb2
		Cacnb2						Cacng6											Cacng6
		Cacng6						Cactin											Cactin
		Cactin						Cacul1											Cacul1
		Cacul1						Cacybp											Cacybp
		Cacybp						Cad											Cad
		Cad						Cadm1											Cadm1
		Cadm1						Calcoco1											Calcoco1
		Calcoco1						Calcrl											Calcrl
		Calcrl						Calhm2											Calhm2
		Calhm2						Calm1											Calm1
		Calm1						Calm2											Calm2
		Calm2						Calm3											Calm3
		Calm3						Calr											Calr
		Calr						Calu											Calu
		Calu						Camk1											Camk1
		Camk1						Camk1d											Camk1d
		Camk1d						Camk2b											Camk2b
		Camk2b						Camk2d											Camk2d
		Camk2d						Camk2g											Camk2g
		Camk2g						Camk2n1											Camk2n1
		Camk2n1						Camkk1											Camkk1
		Camkk1						Camkk2											Camkk2
		Camkk2						Camkmt											Camkmt
		Camkmt						Caml											Caml
		Caml						Camp											Camsap1
		Camp						Camsap1											Camsap2
		Camsap1						Camsap2											Camta1
		Camsap2						Camta1											Camta2
		Camta1						Camta2											Cand1
		Camta2						Cand1											Cand2
		Cand1						Cand2											Cant1
		Cand2						Cant1											Canx
		Cant1						Canx											Capn1
		Canx						Capn1											Capn10
		Capn1						Capn10											Capn15
		Capn10						Capn15											Capn2
		Capn15						Capn2											Capn3
		Capn2						Capn3											Capn7
		Capn3						Capn7											Capns1
		Capn7						Capns1											Capns2
		Capns1						Capns2											Caprin1
		Capns2						Caprin1											Caprin2
		Caprin1						Caprin2											Capza1
		Caprin2						Capza1											Capza2
		Capza1						Capza2											Capzb
		Capza2						Capzb											Car11
		Capzb						Car11											Card6
		Car11						Card6											Card9
		Card6						Card9											Carf
		Card9						Carf											Carhsp1
		Carf						Carhsp1											Carkd
		Carhsp1						Carkd											Carm1
		Carkd						Carm1											Cars
		Carm1						Cars											Cars2
		Cars						Cars2											Casc3
		Cars2						Casc3											Casc4
		Casc3						Casc4											Casc5
		Casc4						Casc5											Casd1
		Casc5						Casd1											Cask
		Casd1						Cask											Casp1
		Cask						Casp1											Casp12
		Casp1						Casp12											Casp2
		Casp12						Casp2											Casp3
		Casp2						Casp3											Casp4
		Casp3						Casp4											Casp6
		Casp4						Casp6											Casp7
		Casp6						Casp7											Casp8
		Casp7						Casp8											Casp8ap2
		Casp8						Casp8ap2											Casp9
		Casp8ap2						Casp9											Cass4
		Casp9						Cass4											Cast
		Cass4						Cast											Cat
		Cast						Cat											Catip
		Cat						Catip											Catsper2
		Catip						Catsper2											Cav2
		Catsper2						Cav2											Cbfa2t2
		Cav2						Cbfa2t2											Cbfa2t3
		Cbfa2t2						Cbfa2t3											Cbfb
		Cbfa2t3						Cbfb											Cbl
		Cbfb						Cbl											Cblb
		Cbl						Cblb											Cbll1
		Cblb						Cbll1											Cbr1
		Cbll1						Cbr1											Cbr2
		Cbr1						Cbr2											Cbr3
		Cbr2						Cbr3											Cbr4
		Cbr3						Cbr4											Cbwd1
		Cbr4						Cbwd1											Cbx1
		Cbwd1						Cbx1											Cbx3
		Cbx1						Cbx3											Cbx4
		Cbx3						Cbx4											Cbx5
		Cbx4						Cbx5											Cbx6
		Cbx5						Cbx6											Cbx7
		Cbx6						Cbx7											Cbx8
		Cbx7						Cbx8											Cby1
		Cbx8						Cby1											Cc2d1a
		Cby1						Cc2d1a											Cc2d1b
		Cc2d1a						Cc2d1b											Ccar1
		Cc2d1b						Ccar1											Ccar2
		Ccar1						Ccar2											Ccbl1
		Ccar2						Ccbl1											Ccbl2
		Ccbl1						Ccbl2											Ccdc101
		Ccbl2						Ccdc101											Ccdc102a
		Ccdc101						Ccdc102a											Ccdc106
		Ccdc102a						Ccdc106											Ccdc107
		Ccdc106						Ccdc107											Ccdc109b
		Ccdc107						Ccdc109b											Ccdc112
		Ccdc109b						Ccdc112											Ccdc115
		Ccdc112						Ccdc115											Ccdc117
		Ccdc115						Ccdc117											Ccdc12
		Ccdc117						Ccdc12											Ccdc122
		Ccdc12						Ccdc122											Ccdc124
		Ccdc122						Ccdc124											Ccdc125
		Ccdc124						Ccdc125											Ccdc126
		Ccdc125						Ccdc126											Ccdc127
		Ccdc126						Ccdc127											Ccdc130
		Ccdc127						Ccdc130											Ccdc132
		Ccdc130						Ccdc132											Ccdc134
		Ccdc132						Ccdc134											Ccdc137
		Ccdc134						Ccdc137											Ccdc14
		Ccdc137						Ccdc14											Ccdc142
		Ccdc14						Ccdc142											Ccdc149
		Ccdc142						Ccdc149											Ccdc157
		Ccdc149						Ccdc157											Ccdc162
		Ccdc157						Ccdc162											Ccdc163
		Ccdc162						Ccdc163											Ccdc166
		Ccdc163						Ccdc166											Ccdc167
		Ccdc166						Ccdc167											Ccdc17
		Ccdc167						Ccdc17											Ccdc171
		Ccdc17						Ccdc171											Ccdc173
		Ccdc171						Ccdc173											Ccdc174
		Ccdc173						Ccdc174											Ccdc181
		Ccdc174						Ccdc181											Ccdc186
		Ccdc181						Ccdc186											Ccdc22
		Ccdc186						Ccdc22											Ccdc23
		Ccdc22						Ccdc23											Ccdc25
		Ccdc23						Ccdc25											Ccdc28a
		Ccdc25						Ccdc28a											Ccdc32
		Ccdc28a						Ccdc32											Ccdc34
		Ccdc32						Ccdc34											Ccdc43
		Ccdc34						Ccdc43											Ccdc47
		Ccdc43						Ccdc47											Ccdc50
		Ccdc47						Ccdc50											Ccdc51
		Ccdc50						Ccdc51											Ccdc53
		Ccdc51						Ccdc53											Ccdc55
		Ccdc53						Ccdc55											Ccdc58
		Ccdc55						Ccdc58											Ccdc59
		Ccdc58						Ccdc59											Ccdc6
		Ccdc59						Ccdc6											Ccdc61
		Ccdc6						Ccdc61											Ccdc62
		Ccdc61						Ccdc62											Ccdc63
		Ccdc62						Ccdc63											Ccdc64
		Ccdc63						Ccdc64											Ccdc66
		Ccdc64						Ccdc66											Ccdc69
		Ccdc66						Ccdc69											Ccdc71
		Ccdc69						Ccdc71											Ccdc71l
		Ccdc71						Ccdc71l											Ccdc73
		Ccdc71l						Ccdc73											Ccdc77
		Ccdc73						Ccdc77											Ccdc8
		Ccdc77						Ccdc8											Ccdc82
		Ccdc8						Ccdc82											Ccdc84
		Ccdc82						Ccdc84											Ccdc85a
		Ccdc84						Ccdc85a											Ccdc85b
		Ccdc85a						Ccdc85b											Ccdc86
		Ccdc85b						Ccdc86											Ccdc88a
		Ccdc86						Ccdc88a											Ccdc88b
		Ccdc88a						Ccdc88b											Ccdc90b
		Ccdc88b						Ccdc90b											Ccdc91
		Ccdc90b						Ccdc91											Ccdc93
		Ccdc91						Ccdc93											Ccdc94
		Ccdc93						Ccdc94											Ccdc97
		Ccdc94						Ccdc97											Cchcr1
		Ccdc97						Cchcr1											Ccl25
		Cchcr1						Ccl25											Ccl27a
		Ccl25						Ccl27a											Ccl5
		Ccl27a						Ccl5											Ccl6
		Ccl5						Ccl6											Ccl9
		Ccl6						Ccl9											Ccm2
		Ccl9						Ccm2											Ccna2
		Ccm2						Ccna2											Ccnb1
		Ccna2						Ccnb1											Ccnb2
		Ccnb1						Ccnb2											Ccnc
		Ccnb2						Ccnc											Ccnd1
		Ccnc						Ccnd1											Ccnd2
		Ccnd1						Ccnd2											Ccnd3
		Ccnd2						Ccnd3											Ccndbp1
		Ccnd3						Ccndbp1											Ccne1
		Ccndbp1						Ccne1											Ccne2
		Ccne1						Ccne2											Ccnf
		Ccne2						Ccnf											Ccng1
		Ccnf						Ccng1											Ccng2
		Ccng1						Ccng2											Ccnh
		Ccng2						Ccnh											Ccni
		Ccnh						Ccni											Ccnj
		Ccni						Ccnj											Ccnjl
		Ccnj						Ccnjl											Ccnk
		Ccnjl						Ccnk											Ccnl2
		Ccnk						Ccnl2											Ccnt1
		Ccnl2						Ccnt1											Ccnt2
		Ccnt1						Ccnt2											Ccny
		Ccnt2						Ccny											Ccnyl1
		Ccny						Ccnyl1											Ccp110
		Ccnyl1						Ccp110											Ccpg1
		Ccp110						Ccpg1											Ccpg1os
		Ccpg1						Ccpg1os											Ccr1
		Ccpg1os						Ccr1											Ccr1l1
		Ccr1						Ccr1l1											Ccr2
		Ccr1l1						Ccr2											Ccr5
		Ccr2						Ccr5											Ccr6
		Ccr5						Ccr6											Ccrl2
		Ccr6						Ccrl2											Ccrn4l
		Ccrl2						Ccrn4l											Ccs
		Ccrn4l						Ccs											Ccser2
		Ccs						Ccser2											Cct2
		Ccser2						Cct2											Cct3
		Cct2						Cct3											Cct4
		Cct3						Cct4											Cct5
		Cct4						Cct5											Cct7
		Cct5						Cct7											Cct8
		Cct7						Cct8											Ccz1
		Cct8						Ccz1											Cd101
		Ccz1						Cd101											Cd14
		Cd101						Cd14											Cd151
		Cd14						Cd151											Cd164
		Cd151						Cd164											Cd177
		Cd164						Cd177											Cd180
		Cd177						Cd180											Cd1d1
		Cd180						Cd1d1											Cd200r1
		Cd1d1						Cd200r1											Cd200r4
		Cd200r1						Cd200r4											Cd22
		Cd200r4						Cd22											Cd244
		Cd22						Cd244											Cd24a
		Cd244						Cd24a											Cd27
		Cd24a						Cd27											Cd274
		Cd27						Cd274											Cd276
		Cd274						Cd276											Cd2ap
		Cd276						Cd2ap											Cd2bp2
		Cd2ap						Cd2bp2											Cd300a
		Cd2bp2						Cd300a											Cd300lb
		Cd300a						Cd300lb											Cd300ld
		Cd300lb						Cd300ld											Cd300lf
		Cd300ld						Cd300lf											Cd300lh
		Cd300lf						Cd300lh											Cd302
		Cd300lh						Cd302											Cd320
		Cd302						Cd320											Cd33
		Cd320						Cd33											Cd34
		Cd33						Cd34											Cd36
		Cd34						Cd36											Cd37
		Cd36						Cd37											Cd3eap
		Cd37						Cd3eap											Cd40
		Cd3eap						Cd40											Cd44
		Cd40						Cd44											Cd47
		Cd44						Cd47											Cd48
		Cd47						Cd48											Cd5
		Cd48						Cd5											Cd53
		Cd5						Cd53											Cd59a
		Cd53						Cd59a											Cd63
		Cd59a						Cd63											Cd68
		Cd63						Cd68											Cd69
		Cd68						Cd69											Cd72
		Cd69						Cd72											Cd74
		Cd72						Cd74											Cd79b
		Cd74						Cd79b											Cd80
		Cd79b						Cd80											Cd81
		Cd80						Cd81											Cd82
		Cd81						Cd82											Cd83
		Cd82						Cd83											Cd84
		Cd83						Cd84											Cd86
		Cd84						Cd86											Cd9
		Cd86						Cd9											Cd96
		Cd9						Cd96											Cd99l2
		Cd96						Cd99l2											Cdadc1
		Cd99l2						Cdadc1											Cdan1
		Cdadc1						Cdan1											Cdc123
		Cdan1						Cdc123											Cdc14a
		Cdc123						Cdc14a											Cdc14b
		Cdc14a						Cdc14b											Cdc16
		Cdc14b						Cdc16											Cdc20
		Cdc16						Cdc20											Cdc23
		Cdc20						Cdc23											Cdc25a
		Cdc23						Cdc25a											Cdc25b
		Cdc25a						Cdc25b											Cdc26
		Cdc25b						Cdc26											Cdc27
		Cdc26						Cdc27											Cdc34
		Cdc27						Cdc34											Cdc37
		Cdc34						Cdc37											Cdc37l1
		Cdc37						Cdc37l1											Cdc40
		Cdc37l1						Cdc40											Cdc42
		Cdc40						Cdc42											Cdc42bpa
		Cdc42						Cdc42bpa											Cdc42bpb
		Cdc42bpa						Cdc42bpb											Cdc42ep3
		Cdc42bpb						Cdc42ep3											Cdc42ep4
		Cdc42ep3						Cdc42ep4											Cdc42se1
		Cdc42ep4						Cdc42se1											Cdc42se2
		Cdc42se1						Cdc42se2											Cdc45
		Cdc42se2						Cdc45											Cdc5l
		Cdc45						Cdc5l											Cdc7
		Cdc5l						Cdc7											Cdc73
		Cdc7						Cdc73											Cdca2
		Cdc73						Cdca2											Cdca3
		Cdca2						Cdca3											Cdca4
		Cdca3						Cdca4											Cdca5
		Cdca4						Cdca5											Cdca7
		Cdca5						Cdca7											Cdca7l
		Cdca7						Cdca7l											Cdca8
		Cdca7l						Cdca8											Cdh23
		Cdca8						Cdh23											Cdip1
		Cdh23						Cdip1											Cdipt
		Cdip1						Cdipt											Cdk1
		Cdipt						Cdk1											Cdk10
		Cdk1						Cdk10											Cdk11b
		Cdk10						Cdk11b											Cdk12
		Cdk11b						Cdk12											Cdk13
		Cdk12						Cdk13											Cdk14
		Cdk13						Cdk14											Cdk16
		Cdk14						Cdk16											Cdk17
		Cdk16						Cdk17											Cdk18
		Cdk17						Cdk18											Cdk19
		Cdk18						Cdk19											Cdk2
		Cdk19						Cdk2											Cdk20
		Cdk2						Cdk20											Cdk2ap1
		Cdk20						Cdk2ap1											Cdk2ap2
		Cdk2ap1						Cdk2ap2											Cdk4
		Cdk2ap2						Cdk4											Cdk5
		Cdk4						Cdk5											Cdk5r1
		Cdk5						Cdk5r1											Cdk5rap2
		Cdk5r1						Cdk5rap2											Cdk5rap3
		Cdk5rap2						Cdk5rap3											Cdk6
		Cdk5rap3						Cdk6											Cdk7
		Cdk6						Cdk7											Cdk8
		Cdk7						Cdk8											Cdk9
		Cdk8						Cdk9											Cdkal1
		Cdk9						Cdkal1											Cdkl3
		Cdkal1						Cdkl3											Cdkn1a
		Cdkl3						Cdkn1a											Cdkn1b
		Cdkn1a						Cdkn1b											Cdkn1c
		Cdkn1b						Cdkn1c											Cdkn2aip
		Cdkn1c						Cdkn2aip											Cdkn2aipnl
		Cdkn2aip						Cdkn2aipnl											Cdkn2b
		Cdkn2aipnl						Cdkn2b											Cdkn2c
		Cdkn2b						Cdkn2c											Cdkn2d
		Cdkn2c						Cdkn2d											Cdkn3
		Cdkn2d						Cdkn3											Cdpf1
		Cdkn3						Cdpf1											Cds1
		Cdpf1						Cds1											Cds2
		Cds1						Cds2											Cdt1
		Cds2						Cdt1											Cdv3
		Cdt1						Cdv3											Cdyl
		Cdv3						Cdyl											Cdyl2
		Cdyl						Cdyl2											Ceacam1
		Cdyl2						Ceacam1											Cebpa
		Ceacam1						Cebpa											Cebpb
		Cebpa						Cebpb											Cebpe
		Cebpb						Cebpe											Cebpg
		Cebpe						Cebpg											Cebpz
		Cebpg						Cebpz											Cebpzos
		Cebpz						Cebpzos											Cecr5
		Cebpzos						Cecr5											Cela1
		Cecr5						Cela1											Celf1
		Cela1						Celf1											Celf2
		Celf1						Celf2											Cenpb
		Celf2						Cenpb											Cenpc1
		Cenpb						Cenpc1											Cenpf
		Cenpc1						Cenpf											Cenpi
		Cenpf						Cenpi											Cenpj
		Cenpi						Cenpj											Cenpk
		Cenpj						Cenpk											Cenpl
		Cenpk						Cenpl											Cenpm
		Cenpl						Cenpm											Cenpn
		Cenpm						Cenpn											Cenpo
		Cenpn						Cenpo											Cenpp
		Cenpo						Cenpp											Cenpq
		Cenpp						Cenpq											Cenpt
		Cenpq						Cenpt											Cenpu
		Cenpt						Cenpu											Cenpv
		Cenpu						Cenpv											Cep104
		Cenpv						Cep104											Cep112
		Cep104						Cep112											Cep120
		Cep112						Cep120											Cep128
		Cep120						Cep128											Cep131
		Cep128						Cep131											Cep135
		Cep131						Cep135											Cep152
		Cep135						Cep152											Cep162
		Cep152						Cep162											Cep164
		Cep162						Cep164											Cep170
		Cep164						Cep170											Cep192
		Cep170						Cep192											Cep250
		Cep192						Cep250											Cep290
		Cep250						Cep290											Cep41
		Cep290						Cep41											Cep44
		Cep41						Cep44											Cep55
		Cep44						Cep55											Cep57
		Cep55						Cep57											Cep57l1
		Cep57						Cep57l1											Cep63
		Cep57l1						Cep63											Cep68
		Cep63						Cep68											Cep70
		Cep68						Cep70											Cep72
		Cep70						Cep72											Cep76
		Cep72						Cep76											Cep78
		Cep76						Cep78											Cep83
		Cep78						Cep83											Cep85
		Cep83						Cep85											Cep85l
		Cep85						Cep85l											Cep89
		Cep85l						Cep89											Cep95
		Cep89						Cep95											Cep97
		Cep95						Cep97											Cept1
		Cep97						Cept1											Cercam
		Cept1						Cercam											Cerk
		Cercam						Cerk											Cers1
		Cerk						Cers1											Cers2
		Cers1						Cers2											Cers4
		Cers2						Cers4											Cers5
		Cers4						Cers5											Cers6
		Cers5						Cers6											Cetn2
		Cers6						Cetn2											Cetn3
		Cetn2						Cetn3											Cfap20
		Cetn3						Cfap20											Cfap36
		Cfap20						Cfap36											Cfap43
		Cfap36						Cfap43											Cfap74
		Cfap43						Cfap74											Cfap97
		Cfap74						Cfap97											Cfb
		Cfap97						Cfb											Cfdp1
		Cfb						Cfdp1											Cfh
		Cfdp1						Cfh											Cfl1
		Cfh						Cfl1											Cfl2
		Cfl1						Cfl2											Cflar
		Cfl2						Cflar											Cfp
		Cflar						Cfp											Cggbp1
		Cfp						Cggbp1											Cgref1
		Cggbp1						Cgref1											Cgrrf1
		Cgref1						Cgrrf1											Ch25h
		Cgrrf1						Ch25h											Chac1
		Ch25h						Chac1											Chac2
		Chac1						Chac2											Chad
		Chac2						Chad											Chaf1b
		Chad						Chaf1b											Champ1
		Chaf1b						Champ1											Chchd1
		Champ1						Chchd1											Chchd10
		Chchd1						Chchd10											Chchd2
		Chchd10						Chchd2											Chchd3
		Chchd2						Chchd3											Chchd4
		Chchd3						Chchd4											Chchd5
		Chchd4						Chchd5											Chchd6
		Chchd5						Chchd6											Chchd7
		Chchd6						Chchd7											Chd1
		Chchd7						Chd1											Chd1l
		Chd1						Chd1l											Chd2
		Chd1l						Chd2											Chd3
		Chd2						Chd3											Chd4
		Chd3						Chd4											Chd6
		Chd4						Chd6											Chd8
		Chd6						Chd8											Chd9
		Chd8						Chd9											Chek1
		Chd9						Chek1											Chek2
		Chek1						Chek2											Cherp
		Chek2						Cherp											Chfr
		Cherp						Chfr											Chic2
		Chfr						Chic2											Chid1
		Chic2						Chid1											Chil1
		Chid1						Chil1											Chil3
		Chil1						Chil3											Chka
		Chil3						Chka											Chm
		Chka						Chm											Chml
		Chm						Chml											Chmp1a
		Chml						Chmp1a											Chmp2a
		Chmp1a						Chmp2a											Chmp2b
		Chmp2a						Chmp2b											Chmp3
		Chmp2b						Chmp3											Chmp4b
		Chmp3						Chmp4b											Chmp5
		Chmp4b						Chmp5											Chmp6
		Chmp5						Chmp6											Chmp7
		Chmp6						Chmp7											Chn2
		Chmp7						Chn2											Chordc1
		Chn2						Chordc1											Chp1
		Chordc1						Chp1											Chpf
		Chp1						Chpf											Chpf2
		Chpf						Chpf2											Chpt1
		Chpf2						Chpt1											Chrac1
		Chpt1						Chrac1											Chst10
		Chrac1						Chst10											Chst11
		Chst10						Chst11											Chst12
		Chst11						Chst12											Chst14
		Chst12						Chst14											Chst15
		Chst14						Chst15											Chst2
		Chst15						Chst2											Chst7
		Chst2						Chst7											Chst8
		Chst7						Chst8											Chsy1
		Chst8						Chsy1											Chtf18
		Chsy1						Chtf18											Chtf8
		Chtf18						Chtf8											Chtop
		Chtf8						Chtop											Chuk
		Chtop						Chuk											Churc1
		Chuk						Churc1											Ciao1
		Churc1						Ciao1											Ciapin1
		Ciao1						Ciapin1											Ciart
		Ciapin1						Ciart											Cib1
		Ciart						Cib1											Cib2
		Cib1						Cib2											Cic
		Cib2						Cic											Cinp
		Cic						Cinp											Cipc
		Cinp						Cipc											Cir1
		Cipc						Cir1											Cirh1a
		Cir1						Cirh1a											Cisd1
		Cirh1a						Cisd1											Cisd2
		Cisd1						Cisd2											Cisd3
		Cisd2						Cisd3											Cit
		Cisd3						Cit											Cited2
		Cit						Cited2											Ciz1
		Cited2						Ciz1											Ckap2
		Ciz1						Ckap2											Ckap2l
		Ckap2						Ckap2l											Ckap4
		Ckap2l						Ckap4											Ckap5
		Ckap4						Ckap5											Ckb
		Ckap5						Ckb											Cklf
		Ckb						Cklf											Cks1b
		Cklf						Cks1b											Cks2
		Cks1b						Cks2											Clasp1
		Cks2						Clasp1											Clasp2
		Clasp1						Clasp2											Clasrp
		Clasp2						Clasrp											Clcc1
		Clasrp						Clcc1											Clcf1
		Clcc1						Clcf1											Clcn3
		Clcf1						Clcn3											Clcn4-2
		Clcn3						Clcn4-2											Clcn5
		Clcn4-2						Clcn5											Clcn6
		Clcn5						Clcn6											Clcn7
		Clcn6						Clcn7											Cldn1
		Clcn7						Cldn1											Cldn12
		Cldn1						Cldn12											Cldn15
		Cldn12						Cldn15											Cldnd1
		Cldn15						Cldnd1											Clec12a
		Cldnd1						Clec12a											Clec16a
		Clec12a						Clec16a											Clec1a
		Clec16a						Clec1a											Clec1b
		Clec1a						Clec1b											Clec2d
		Clec1b						Clec2d											Clec2i
		Clec2d						Clec2i											Clec4a1
		Clec2i						Clec4a1											Clec4a2
		Clec4a1						Clec4a2											Clec4a3
		Clec4a2						Clec4a3											Clec5a
		Clec4a3						Clec5a											Clec7a
		Clec5a						Clec7a											Clgn
		Clec7a						Clgn											Clic1
		Clgn						Clic1											Clic4
		Clic1						Clic4											Clint1
		Clic4						Clint1											Clip1
		Clint1						Clip1											Clip2
		Clip1						Clip2											Clk1
		Clip2						Clk1											Clk2
		Clk1						Clk2											Clk3
		Clk2						Clk3											Clk4
		Clk3						Clk4											Cln3
		Clk4						Cln3											Cln5
		Cln3						Cln5											Cln6
		Cln5						Cln6											Cln8
		Cln6						Cln8											Clns1a
		Cln8						Clns1a											Clock
		Clns1a						Clock											Clp1
		Clock						Clp1											Clpb
		Clp1						Clpb											Clpp
		Clpb						Clpp											Clptm1
		Clpp						Clptm1											Clptm1l
		Clptm1						Clptm1l											Clpx
		Clptm1l						Clpx											Clstn1
		Clpx						Clstn1											Clta
		Clstn1						Clta											Cltb
		Clta						Cltb											Cltc
		Cltb						Cltc											Cluap1
		Cltc						Cluap1											Cluh
		Cluap1						Cluh											Clybl
		Cluh						Clybl											Cmas
		Clybl						Cmas											Cmc1
		Cmas						Cmc1											Cmc2
		Cmc1						Cmc2											Cmip
		Cmc2						Cmip											Cmklr1
		Cmip						Cmklr1											Cml1
		Cmklr1						Cml1											Cmpk1
		Cml1						Cmpk1											Cmpk2
		Cmpk1						Cmpk2											Cmss1
		Cmpk2						Cmss1											Cmtm3
		Cmss1						Cmtm3											Cmtm4
		Cmtm3						Cmtm4											Cmtm6
		Cmtm4						Cmtm6											Cmtm7
		Cmtm6						Cmtm7											Cmtm8
		Cmtm7						Cmtm8											Cmtr1
		Cmtm8						Cmtr1											Cmtr2
		Cmtr1						Cmtr2											Cnbd2
		Cmtr2						Cnbd2											Cnbp
		Cnbd2						Cnbp											Cndp2
		Cnbp						Cndp2											Cnep1r1
		Cndp2						Cnep1r1											Cnih1
		Cnep1r1						Cnih1											Cnih4
		Cnih1						Cnih4											Cnksr3
		Cnih4						Cnksr3											Cnn2
		Cnksr3						Cnn2											Cnnm2
		Cnn2						Cnnm2											Cnnm3
		Cnnm2						Cnnm3											Cnnm4
		Cnnm3						Cnnm4											Cnot1
		Cnnm4						Cnot1											Cnot10
		Cnot1						Cnot10											Cnot11
		Cnot10						Cnot11											Cnot2
		Cnot11						Cnot2											Cnot3
		Cnot2						Cnot3											Cnot4
		Cnot3						Cnot4											Cnot6
		Cnot4						Cnot6											Cnot6l
		Cnot6						Cnot6l											Cnot7
		Cnot6l						Cnot7											Cnot8
		Cnot7						Cnot8											Cnp
		Cnot8						Cnp											Cnppd1
		Cnp						Cnppd1											Cnpy2
		Cnppd1						Cnpy2											Cnpy3
		Cnpy2						Cnpy3											Cnpy4
		Cnpy3						Cnpy4											Cnr2
		Cnpy4						Cnr2											Cnrip1
		Cnr2						Cnrip1											Cnst
		Cnrip1						Cnst											Cntln
		Cnst						Cntln											Cntrl
		Cntln						Cntrl											Cntrob
		Cntrl						Cntrob											Coa3
		Cntrob						Coa3											Coa4
		Coa3						Coa4											Coa5
		Coa4						Coa5											Coa6
		Coa5						Coa6											Coa7
		Coa6						Coa7											Coasy
		Coa7						Coasy											Cog1
		Coasy						Cog1											Cog2
		Cog1						Cog2											Cog3
		Cog2						Cog3											Cog4
		Cog3						Cog4											Cog5
		Cog4						Cog5											Cog6
		Cog5						Cog6											Cog7
		Cog6						Cog7											Cog8
		Cog7						Cog8											Coil
		Cog8						Coil											Col14a1
		Coil						Col14a1											Col15a1
		Col14a1						Col15a1											Col27a1
		Col15a1						Col27a1											Col4a3bp
		Col27a1						Col4a3bp											Colec12
		Col4a3bp						Colec12											Colgalt1
		Colec12						Colgalt1											Commd1
		Colgalt1						Commd1											Commd10
		Commd1						Commd10											Commd2
		Commd10						Commd2											Commd3
		Commd2						Commd3											Commd4
		Commd3						Commd4											Commd5
		Commd4						Commd5											Commd6
		Commd5						Commd6											Commd7
		Commd6						Commd7											Commd8
		Commd7						Commd8											Commd9
		Commd8						Commd9											Comp
		Commd9						Comp											Comt
		Comp						Comt											Comtd1
		Comt						Comtd1											Copa
		Comtd1						Copa											Copb1
		Copa						Copb1											Copb2
		Copb1						Copb2											Cope
		Copb2						Cope											Copg1
		Cope						Copg1											Copg2
		Copg1						Copg2											Coprs
		Copg2						Coprs											Cops2
		Coprs						Cops2											Cops3
		Cops2						Cops3											Cops4
		Cops3						Cops4											Cops5
		Cops4						Cops5											Cops6
		Cops5						Cops6											Cops7a
		Cops6						Cops7a											Cops7b
		Cops7a						Cops7b											Cops8
		Cops7b						Cops8											Copz1
		Cops8						Copz1											Copz2
		Copz1						Copz2											Coq10a
		Copz2						Coq10a											Coq10b
		Coq10a						Coq10b											Coq2
		Coq10b						Coq2											Coq3
		Coq2						Coq3											Coq4
		Coq3						Coq4											Coq5
		Coq4						Coq5											Coq6
		Coq5						Coq6											Coq7
		Coq6						Coq7											Coq9
		Coq7						Coq9											Coro1a
		Coq9						Coro1a											Coro1b
		Coro1a						Coro1b											Coro1c
		Coro1b						Coro1c											Coro2a
		Coro1c						Coro2a											Coro7
		Coro2a						Coro7											Cotl1
		Coro7						Cotl1											Cox10
		Cotl1						Cox10											Cox11
		Cox10						Cox11											Cox14
		Cox11						Cox14											Cox15
		Cox14						Cox15											Cox16
		Cox15						Cox16											Cox17
		Cox16						Cox17											Cox18
		Cox17						Cox18											Cox19
		Cox18						Cox19											Cox20
		Cox19						Cox20											Cox4i1
		Cox20						Cox4i1											Cox5a
		Cox4i1						Cox5a											Cox5b
		Cox5a						Cox5b											Cox6a1
[truncated: 8,498 more rows]
